# Supplementary material for: Using online databases to produce comprehensive accounts of the vascular plants from the Brazilian protected areas: The Parque Nacional do Itatiaia as a case study
Source: Biodivers Data J. 2020 May 19;8:e50837. doi: 10.3897/BDJ.8.e50837 (PMC7250941; doi:10.3897/BDJ.8.e50837)
Supplement: Supplementary material 1 — Records obtained from the online database, after the filtering protocol. [file bdj-08-e50837-s001.txt]

herbarium	otherCatalogNumbers	group	collector	year collected
Rio de Janeiro Botanical Garden Herbarium (RB)	61758	Angiospermae	Brade, A. C.	1948
Rio de Janeiro Botanical Garden Herbarium (RB)	69144	Angiospermae	Brade, A. C.	1950
Rio de Janeiro Botanical Garden Herbarium (RB)	44223	Angiospermae	Lanstyak, L.	1938
Rio de Janeiro Botanical Garden Herbarium (RB)	330767	Angiospermae	Braga, J. M. A.	1995
Rio de Janeiro Botanical Garden Herbarium (RB)	507179	Angiospermae	Freitas, L.	2011
Rio de Janeiro Botanical Garden Herbarium (RB)	474278	Angiospermae	Bovini, M. G.	1995
Rio de Janeiro Botanical Garden Herbarium (RB)	25768	Angiospermae	Brade, A. C.	1935
Rio de Janeiro Botanical Garden Herbarium (RB)	330920	Angiospermae	Braga, J. M. A.	1995
Rio de Janeiro Botanical Garden Herbarium (RB)	330917	Angiospermae	Braga, J. M. A.	1996
Rio de Janeiro Botanical Garden Herbarium (RB)	46450	Angiospermae	Campos Porto, P.	1929
Rio de Janeiro Botanical Garden Herbarium (RB)	232273	Angiospermae	Martinelli, G.	1985
Rio de Janeiro Botanical Garden Herbarium (RB)	448607	Angiospermae	Pereira, P. H.	2004
Rio de Janeiro Botanical Garden Herbarium (RB)	69695	Angiospermae	Brade, A. C.	1950
Rio de Janeiro Botanical Garden Herbarium (RB)	330760	Angiospermae	Braga, J. M. A.	1995
Rio de Janeiro Botanical Garden Herbarium (RB)	445265	Angiospermae	Andrade, S. V.	1966
Rio de Janeiro Botanical Garden Herbarium (RB)	76531	Angiospermae	Duarte, A. P.	1947
Rio de Janeiro Botanical Garden Herbarium (RB)	1065	Angiospermae	Lanstyak, L.	1939
Rio de Janeiro Botanical Garden Herbarium (RB)	232219	Angiospermae	Martinelli, G.	1985
Rio de Janeiro Botanical Garden Herbarium (RB)	25769	Angiospermae	Brade, A. C.	1935
Rio de Janeiro Botanical Garden Herbarium (RB)	330763	Angiospermae	Braga, J. M. A.	1995
Rio de Janeiro Botanical Garden Herbarium (RB)	330764	Angiospermae	Braga, J. M. A.	1995
Rio de Janeiro Botanical Garden Herbarium (RB)	232207	Angiospermae	Martinelli, G.	1985
Rio de Janeiro Botanical Garden Herbarium (RB)	65119	Angiospermae	Occhioni, P.	1949
Rio de Janeiro Botanical Garden Herbarium (RB)	352701	Angiospermae	Silva Neto, S. J.	1996
Rio de Janeiro Botanical Garden Herbarium (RB)	44222	Angiospermae	Lanstyak, L.	1938
Rio de Janeiro Botanical Garden Herbarium (RB)	44221	Angiospermae	Lanstyak, L.	1938
Rio de Janeiro Botanical Garden Herbarium (RB)	330916	Angiospermae	Braga, J. M. A.	1995
Rio de Janeiro Botanical Garden Herbarium (RB)	445266	Angiospermae	Andrade, S. V.	1966
Rio de Janeiro Botanical Garden Herbarium (RB)	330766	Angiospermae	Braga, J. M. A.	1994
Rio de Janeiro Botanical Garden Herbarium (RB)	330914	Angiospermae	Braga, J. M. A.	1995
Rio de Janeiro Botanical Garden Herbarium (RB)	384489	Angiospermae	Canela, M. B. F.	2003
Rio de Janeiro Botanical Garden Herbarium (RB)	66167	Angiospermae	Lanstyak, L.	1936
Rio de Janeiro Botanical Garden Herbarium (RB)	445269	Angiospermae	Lanstyak, L.	1938
Rio de Janeiro Botanical Garden Herbarium (RB)	165395	Angiospermae	Montalvo, E. A.	1973
Rio de Janeiro Botanical Garden Herbarium (RB)	537413	Angiospermae	no information	1968
Rio de Janeiro Botanical Garden Herbarium (RB)	84194	Angiospermae	Pereira, E.	1953
Rio de Janeiro Botanical Garden Herbarium (RB)	109608	Angiospermae	Pereira, E.	1961
Rio de Janeiro Botanical Garden Herbarium (RB)	119593	Angiospermae	Pereira, E.	1963
Rio de Janeiro Botanical Garden Herbarium (RB)	342315	Angiospermae	Quinet, A.	1999
Rio de Janeiro Botanical Garden Herbarium (RB)	166766	Angiospermae	Sucre, D.	1969
Rio de Janeiro Botanical Garden Herbarium (RB)	497327	Angiospermae	Torres, M. W.	2010
Rio de Janeiro Botanical Garden Herbarium (RB)	88715	Angiospermae	Duarte, A. P.	1953
Rio de Janeiro Botanical Garden Herbarium (RB)	430653	Angiospermae	Freitas, L.	2006
Rio de Janeiro Botanical Garden Herbarium (RB)	25771	Angiospermae	Brade, A. C.	1934
Rio de Janeiro Botanical Garden Herbarium (RB)	330913	Angiospermae	Braga, J. M. A.	1995
Rio de Janeiro Botanical Garden Herbarium (RB)	8610	Angiospermae	Campos Porto, P.	1918
Rio de Janeiro Botanical Garden Herbarium (RB)	28061	Angiospermae	Campos Porto, P.	1935
Rio de Janeiro Botanical Garden Herbarium (RB)	67871	Angiospermae	Campos Porto, P.	no information
Rio de Janeiro Botanical Garden Herbarium (RB)	66169	Angiospermae	Occhioni, P.	1948
Rio de Janeiro Botanical Garden Herbarium (RB)	352707	Angiospermae	Silva Neto, S. J.	1997
Rio de Janeiro Botanical Garden Herbarium (RB)	330762	Angiospermae	Braga, J. M. A.	1994
Rio de Janeiro Botanical Garden Herbarium (RB)	475941	Angiospermae	Canela, M. B. F.	2003
Rio de Janeiro Botanical Garden Herbarium (RB)	54635	Angiospermae	Pereira, A. B.	1945
Rio de Janeiro Botanical Garden Herbarium (RB)	342317	Angiospermae	Quinet, A.	1999
Rio de Janeiro Botanical Garden Herbarium (RB)	352690	Angiospermae	Silva Neto, S. J.	1995
Rio de Janeiro Botanical Garden Herbarium (RB)	352621	Angiospermae	Silva Neto, S. J.	1996
Rio de Janeiro Botanical Garden Herbarium (RB)	330761	Angiospermae	Sylvestre, L.	1993
Rio de Janeiro Botanical Garden Herbarium (RB)	504522	Angiospermae	Torres, M. W.	2010
Rio de Janeiro Botanical Garden Herbarium (RB)	46452	Angiospermae	Brade, A. C.	1942
Rio de Janeiro Botanical Garden Herbarium (RB)	25802	Angiospermae	Campos Porto, P.	1932
Rio de Janeiro Botanical Garden Herbarium (RB)	396510	Angiospermae	Canela, M. B. F.	2003
Rio de Janeiro Botanical Garden Herbarium (RB)	29202	Angiospermae	Lanstyak, L.	1936
Rio de Janeiro Botanical Garden Herbarium (RB)	92366	Angiospermae	no information	1936
Rio de Janeiro Botanical Garden Herbarium (RB)	55153	Angiospermae	Pereira, E.	1943
Rio de Janeiro Botanical Garden Herbarium (RB)	84192	Angiospermae	Pereira, E.	1953
Rio de Janeiro Botanical Garden Herbarium (RB)	493027	Angiospermae	Torres, M. W.	2010
Rio de Janeiro Botanical Garden Herbarium (RB)	395872	Angiospermae	Canela, M. B. F.	2003
Rio de Janeiro Botanical Garden Herbarium (RB)	25766	Angiospermae	Brade, A. C.	1935
Rio de Janeiro Botanical Garden Herbarium (RB)	330765	Angiospermae	Braga, J. M. A.	1994
Rio de Janeiro Botanical Garden Herbarium (RB)	396511	Angiospermae	Canela, M. B. F.	2003
Rio de Janeiro Botanical Garden Herbarium (RB)	60463	Angiospermae	Duarte, A. P.	1947
Rio de Janeiro Botanical Garden Herbarium (RB)	153061	Angiospermae	Hunt, D. R.	1966
Rio de Janeiro Botanical Garden Herbarium (RB)	29203	Angiospermae	Lanstyak, L.	1936
Rio de Janeiro Botanical Garden Herbarium (RB)	44219	Angiospermae	Lanstyak, L.	1938
Rio de Janeiro Botanical Garden Herbarium (RB)	400068	Angiospermae	Mansano, V. F.	2004
Rio de Janeiro Botanical Garden Herbarium (RB)	232231	Angiospermae	Martinelli, G.	1985
Rio de Janeiro Botanical Garden Herbarium (RB)	54636	Angiospermae	Pereira, A. B.	1945
Rio de Janeiro Botanical Garden Herbarium (RB)	84196	Angiospermae	Pereira, E.	1953
Rio de Janeiro Botanical Garden Herbarium (RB)	84195	Angiospermae	Pereira, E.	1953
Rio de Janeiro Botanical Garden Herbarium (RB)	342318	Angiospermae	Quinet, A.	1999
Rio de Janeiro Botanical Garden Herbarium (RB)	209999	Angiospermae	Santos, M. M.	1980
Rio de Janeiro Botanical Garden Herbarium (RB)	348475	Angiospermae	Silva Neto, S. J.	1996
Rio de Janeiro Botanical Garden Herbarium (RB)	166703	Angiospermae	Sucre, D.	1969
Rio de Janeiro Botanical Garden Herbarium (RB)	497326	Angiospermae	Torres, M. W.	2010
Rio de Janeiro Botanical Garden Herbarium (RB)	8611	Angiospermae	Campos Porto, P.	1918
Rio de Janeiro Botanical Garden Herbarium (RB)	330919	Angiospermae	Braga, J. M. A.	1995
Rio de Janeiro Botanical Garden Herbarium (RB)	330915	Angiospermae	Braga, J. M. A.	1995
Rio de Janeiro Botanical Garden Herbarium (RB)	388530	Angiospermae	Freitas, L.	2003
Rio de Janeiro Botanical Garden Herbarium (RB)	180973	Angiospermae	Carauta, J. P. P.	1977
Rio de Janeiro Botanical Garden Herbarium (RB)	26700	Angiospermae	Brade, A. C.	1936
Rio de Janeiro Botanical Garden Herbarium (RB)	32904	Angiospermae	Brade, A. C.	1937
Rio de Janeiro Botanical Garden Herbarium (RB)	52004	Angiospermae	Brade, A. C.	1945
Rio de Janeiro Botanical Garden Herbarium (RB)	60972	Angiospermae	Brade, A. C.	1948
Rio de Janeiro Botanical Garden Herbarium (RB)	69145	Angiospermae	Brade, A. C.	1950
Rio de Janeiro Botanical Garden Herbarium (RB)	338527	Angiospermae	Braga, J. M. A.	1995
Rio de Janeiro Botanical Garden Herbarium (RB)	352998	Angiospermae	Braga, J. M. A.	1996
Rio de Janeiro Botanical Garden Herbarium (RB)	415428	Angiospermae	Braga, J. M. A.	1997
Rio de Janeiro Botanical Garden Herbarium (RB)	5755	Angiospermae	Campos Porto, P.	1915
Rio de Janeiro Botanical Garden Herbarium (RB)	28095	Angiospermae	Campos Porto, P.	1935
Rio de Janeiro Botanical Garden Herbarium (RB)	28094	Angiospermae	Campos Porto, P.	1935
Rio de Janeiro Botanical Garden Herbarium (RB)	285234	Angiospermae	Costa, A.	1989
Rio de Janeiro Botanical Garden Herbarium (RB)	59544	Angiospermae	Duarte, A. P.	1947
Rio de Janeiro Botanical Garden Herbarium (RB)	639597	Angiospermae	Gaui, T. D.	2015
Rio de Janeiro Botanical Garden Herbarium (RB)	77968	Angiospermae	Lanstyak, L.	1935
Rio de Janeiro Botanical Garden Herbarium (RB)	39342	Angiospermae	Markgraf	1938
Rio de Janeiro Botanical Garden Herbarium (RB)	16467	Angiospermae	Occhioni, P.	1921
Rio de Janeiro Botanical Garden Herbarium (RB)	25708	Angiospermae	Pilger	1934
Rio de Janeiro Botanical Garden Herbarium (RB)	5771	Angiospermae	Campos Porto, P.	1915
Rio de Janeiro Botanical Garden Herbarium (RB)	25806	Angiospermae	Campos Porto, P.	1935
Rio de Janeiro Botanical Garden Herbarium (RB)	285272	Angiospermae	Costa, A.	1989
Rio de Janeiro Botanical Garden Herbarium (RB)	59543	Angiospermae	Duarte, A. P.	1947
Rio de Janeiro Botanical Garden Herbarium (RB)	25772	Angiospermae	Brade, A. C.	1935
Rio de Janeiro Botanical Garden Herbarium (RB)	168258	Angiospermae	Braga, P. I. S.	1972
Rio de Janeiro Botanical Garden Herbarium (RB)	197795	Angiospermae	Braga, P. I. S.	1972
Rio de Janeiro Botanical Garden Herbarium (RB)	54633	Angiospermae	Pereira, A. B.	1945
Rio de Janeiro Botanical Garden Herbarium (RB)	84197	Angiospermae	Pereira, E.	1953
Rio de Janeiro Botanical Garden Herbarium (RB)	121210	Angiospermae	Lanstyak, L.	1937
Rio de Janeiro Botanical Garden Herbarium (RB)	120870	Angiospermae	Occhioni, P.	1948
Rio de Janeiro Botanical Garden Herbarium (RB)	54632	Angiospermae	Pereira, A. B.	1945
Rio de Janeiro Botanical Garden Herbarium (RB)	338262	Angiospermae	Silva Neto, S. J.	1997
Rio de Janeiro Botanical Garden Herbarium (RB)	46456	Angiospermae	Brade, A. C.	1942
Rio de Janeiro Botanical Garden Herbarium (RB)	52002	Angiospermae	Brade, A. C.	1945
Rio de Janeiro Botanical Garden Herbarium (RB)	439472	Angiospermae	Campos Porto, P.	no information
Rio de Janeiro Botanical Garden Herbarium (RB)	384524	Angiospermae	Mansano, V. F.	2003
Rio de Janeiro Botanical Garden Herbarium (RB)	59545	Angiospermae	Pereira, E.	1947
Rio de Janeiro Botanical Garden Herbarium (RB)	25773	Angiospermae	Brade, A. C.	1935
Rio de Janeiro Botanical Garden Herbarium (RB)	348321	Angiospermae	Silva Neto, S. J.	1997
Rio de Janeiro Botanical Garden Herbarium (RB)	32902	Angiospermae	Brade, A. C.	1937
Rio de Janeiro Botanical Garden Herbarium (RB)	52003	Angiospermae	Brade, A. C.	1945
Rio de Janeiro Botanical Garden Herbarium (RB)	446265	Angiospermae	Barros, W. D.	1941
Rio de Janeiro Botanical Garden Herbarium (RB)	518880	Angiospermae	Lobão, A.	2011
Rio de Janeiro Botanical Garden Herbarium (RB)	223565	Angiospermae	Maas, P. J. M.	1977
Rio de Janeiro Botanical Garden Herbarium (RB)	384503	Angiospermae	Mansano, V. F.	2003
Rio de Janeiro Botanical Garden Herbarium (RB)	54637	Angiospermae	Pereira, A. B.	1945
Rio de Janeiro Botanical Garden Herbarium (RB)	379709	Angiospermae	Guedes, R.	1994
Rio de Janeiro Botanical Garden Herbarium (RB)	754771	Angiospermae	Nadruz, M.	2017
Rio de Janeiro Botanical Garden Herbarium (RB)	25804	Angiospermae	Campos Porto, P.	1929
Rio de Janeiro Botanical Garden Herbarium (RB)	128302	Angiospermae	Barth, O. M.	1961
Rio de Janeiro Botanical Garden Herbarium (RB)	518891	Angiospermae	Lobão, A.	2011
Rio de Janeiro Botanical Garden Herbarium (RB)	8652	Angiospermae	Campos Porto, P.	1918
Rio de Janeiro Botanical Garden Herbarium (RB)	83843	Angiospermae	no information	1942
Rio de Janeiro Botanical Garden Herbarium (RB)	445288	Angiospermae	Barros, W. D.	1941
Rio de Janeiro Botanical Garden Herbarium (RB)	25807	Angiospermae	Campos Porto, P.	1928
Rio de Janeiro Botanical Garden Herbarium (RB)	572193	Angiospermae	Lobão, A.	2012
Rio de Janeiro Botanical Garden Herbarium (RB)	445282	Angiospermae	Andrade, S. V.	1963
Rio de Janeiro Botanical Garden Herbarium (RB)	445280	Angiospermae	Andrade, S. V.	1963
Rio de Janeiro Botanical Garden Herbarium (RB)	727128	Angiospermae	Silva, Luan.	2015
Rio de Janeiro Botanical Garden Herbarium (RB)	445281	Angiospermae	Andrade, S. V.	1963
Rio de Janeiro Botanical Garden Herbarium (RB)	445287	Angiospermae	Andrade, S. V.	1967
Rio de Janeiro Botanical Garden Herbarium (RB)	445284	Angiospermae	Barros, W. D.	1940
Rio de Janeiro Botanical Garden Herbarium (RB)	352688	Angiospermae	Braga, J. M. A.	1995
Rio de Janeiro Botanical Garden Herbarium (RB)	9951	Angiospermae	Campos Porto, P.	1918
Rio de Janeiro Botanical Garden Herbarium (RB)	232281	Angiospermae	Martinelli, G.	1985
Rio de Janeiro Botanical Garden Herbarium (RB)	445290	Angiospermae	Andrade, S. V.	1963
Rio de Janeiro Botanical Garden Herbarium (RB)	45538	Angiospermae	Barros, W. D.	1940
Rio de Janeiro Botanical Garden Herbarium (RB)	531103	Angiospermae	Bovini, M. G.	1995
Rio de Janeiro Botanical Garden Herbarium (RB)	62276	Angiospermae	Brade, A. C.	1948
Rio de Janeiro Botanical Garden Herbarium (RB)	330783	Angiospermae	Braga, J. M. A.	1994
Rio de Janeiro Botanical Garden Herbarium (RB)	330780	Angiospermae	Braga, J. M. A.	1995
Rio de Janeiro Botanical Garden Herbarium (RB)	330779	Angiospermae	Braga, J. M. A.	1995
Rio de Janeiro Botanical Garden Herbarium (RB)	464006	Angiospermae	C, L. P.	1954
Rio de Janeiro Botanical Garden Herbarium (RB)	594003	Angiospermae	Calazans, L. S. B.	2014
Rio de Janeiro Botanical Garden Herbarium (RB)	84518	Angiospermae	Campos Porto, P.	1931
Rio de Janeiro Botanical Garden Herbarium (RB)	84517	Angiospermae	Campos Porto, P.	1934
Rio de Janeiro Botanical Garden Herbarium (RB)	28059	Angiospermae	Campos Porto, P.	1935
Rio de Janeiro Botanical Garden Herbarium (RB)	438615	Angiospermae	Carvalho, E. O.	2002
Rio de Janeiro Botanical Garden Herbarium (RB)	330784	Angiospermae	Guedes, R.	1993
Rio de Janeiro Botanical Garden Herbarium (RB)	330787	Angiospermae	Guedes, R.	1994
Rio de Janeiro Botanical Garden Herbarium (RB)	273043	Angiospermae	Lima, M. P. M. de	1987
Rio de Janeiro Botanical Garden Herbarium (RB)	330782	Angiospermae	Lima, M. P. M. de	1994
Rio de Janeiro Botanical Garden Herbarium (RB)	417416	Angiospermae	Lobão, A.	2001
Rio de Janeiro Botanical Garden Herbarium (RB)	417400	Angiospermae	Lobão, A.	2002
Rio de Janeiro Botanical Garden Herbarium (RB)	518836	Angiospermae	Lobão, A.	2011
Rio de Janeiro Botanical Garden Herbarium (RB)	572194	Angiospermae	Lobão, A.	2012
Rio de Janeiro Botanical Garden Herbarium (RB)	624508	Angiospermae	Lobão, A.	2012
Rio de Janeiro Botanical Garden Herbarium (RB)	215651	Angiospermae	Maas, P. J. M.	1977
Rio de Janeiro Botanical Garden Herbarium (RB)	232233	Angiospermae	Martinelli, G.	1985
Rio de Janeiro Botanical Garden Herbarium (RB)	66468	Angiospermae	Mello, C.	1948
Rio de Janeiro Botanical Garden Herbarium (RB)	417402	Angiospermae	Mello-Silva, R.	1987
Rio de Janeiro Botanical Garden Herbarium (RB)	74957	Angiospermae	no information	no information
Rio de Janeiro Botanical Garden Herbarium (RB)	34482	Angiospermae	Pilger	1934
Rio de Janeiro Botanical Garden Herbarium (RB)	355955	Angiospermae	Quinet, A.	2001
Rio de Janeiro Botanical Garden Herbarium (RB)	377442	Angiospermae	Quinet, A.	2003
Rio de Janeiro Botanical Garden Herbarium (RB)	414960	Angiospermae	Quinet, A.	2005
Rio de Janeiro Botanical Garden Herbarium (RB)	330786	Angiospermae	Silva Neto, S. J.	1994
Rio de Janeiro Botanical Garden Herbarium (RB)	361842	Angiospermae	Silva Neto, S. J.	1994
Rio de Janeiro Botanical Garden Herbarium (RB)	338260	Angiospermae	Silva Neto, S. J.	1996
Rio de Janeiro Botanical Garden Herbarium (RB)	338261	Angiospermae	Silva Neto, S. J.	1996
Rio de Janeiro Botanical Garden Herbarium (RB)	330785	Angiospermae	Sylvestre, L.	1994
Rio de Janeiro Botanical Garden Herbarium (RB)	452803	Angiospermae	Torres, M. W.	2007
Rio de Janeiro Botanical Garden Herbarium (RB)	415447	Angiospermae	Braga, J. M. A.	1997
Rio de Janeiro Botanical Garden Herbarium (RB)	462483	Angiospermae	Barros, W. D.	1940
Rio de Janeiro Botanical Garden Herbarium (RB)	330778	Angiospermae	Braga, J. M. A.	1995
Rio de Janeiro Botanical Garden Herbarium (RB)	415016	Angiospermae	Braga, J. M. A.	1997
Rio de Janeiro Botanical Garden Herbarium (RB)	518888	Angiospermae	Lobão, A.	2011
Rio de Janeiro Botanical Garden Herbarium (RB)	74956	Angiospermae	no information	no information
Rio de Janeiro Botanical Garden Herbarium (RB)	655721	Angiospermae	Silva, Luan.	2015
Rio de Janeiro Botanical Garden Herbarium (RB)	445279	Angiospermae	Andrade, S. V.	1957
Rio de Janeiro Botanical Garden Herbarium (RB)	445292	Angiospermae	Andrade, S. V.	1963
Rio de Janeiro Botanical Garden Herbarium (RB)	445286	Angiospermae	Campos Porto, P.	1918
Rio de Janeiro Botanical Garden Herbarium (RB)	445285	Angiospermae	Sampaio, J. J.	1945
Rio de Janeiro Botanical Garden Herbarium (RB)	445278	Angiospermae	Sampaio, J. J.	1953
Rio de Janeiro Botanical Garden Herbarium (RB)	330781	Angiospermae	Sylvestre, L.	1994
Rio de Janeiro Botanical Garden Herbarium (RB)	445289	Angiospermae	Andrade, S. V.	1966
Rio de Janeiro Botanical Garden Herbarium (RB)	445294	Angiospermae	Barros, W. D.	1940
Rio de Janeiro Botanical Garden Herbarium (RB)	445293	Angiospermae	Barros, W. D.	1942
Rio de Janeiro Botanical Garden Herbarium (RB)	445277	Angiospermae	Barros, W. D.	1942
Rio de Janeiro Botanical Garden Herbarium (RB)	9950	Angiospermae	Campos Porto, P.	1918
Rio de Janeiro Botanical Garden Herbarium (RB)	460667	Angiospermae	Saavedra, M. M.	2010
Rio de Janeiro Botanical Garden Herbarium (RB)	84246	Angiospermae	Pereira, E.	1953
Rio de Janeiro Botanical Garden Herbarium (RB)	563278	Angiospermae	Braga, J. M. A.	1995
Rio de Janeiro Botanical Garden Herbarium (RB)	353562	Angiospermae	Braga, J. M. A.	1995
Rio de Janeiro Botanical Garden Herbarium (RB)	26202	Angiospermae	Brade, A. C.	1935
Rio de Janeiro Botanical Garden Herbarium (RB)	332719	Angiospermae	Braga, J. M. A.	1995
Rio de Janeiro Botanical Garden Herbarium (RB)	332720	Angiospermae	Braga, J. M. A.	1996
Rio de Janeiro Botanical Garden Herbarium (RB)	59611	Angiospermae	Duarte, A. P.	1947
Rio de Janeiro Botanical Garden Herbarium (RB)	46843	Angiospermae	no information	1940
Rio de Janeiro Botanical Garden Herbarium (RB)	535244	Angiospermae	no information	1968
Rio de Janeiro Botanical Garden Herbarium (RB)	639953	Angiospermae	Trovó, M. L. O.	2012
Rio de Janeiro Botanical Garden Herbarium (RB)	639998	Angiospermae	Trovó, M. L. O.	2013
Rio de Janeiro Botanical Garden Herbarium (RB)	640024	Angiospermae	Trovó, M. L. O.	2014
Rio de Janeiro Botanical Garden Herbarium (RB)	445737	Angiospermae	Andrade, S. V.	1965
Rio de Janeiro Botanical Garden Herbarium (RB)	215618	Angiospermae	Martinelli, G.	1976
Rio de Janeiro Botanical Garden Herbarium (RB)	26205	Angiospermae	Brade, A. C.	1935
Rio de Janeiro Botanical Garden Herbarium (RB)	69205	Angiospermae	Brade, A. C.	1950
Rio de Janeiro Botanical Garden Herbarium (RB)	142703	Angiospermae	Sucre, D.	1969
Rio de Janeiro Botanical Garden Herbarium (RB)	445739	Angiospermae	Sampaio, J. J.	1940
Rio de Janeiro Botanical Garden Herbarium (RB)	28215	Angiospermae	Brade, A. C.	1936
Rio de Janeiro Botanical Garden Herbarium (RB)	332723	Angiospermae	Braga, J. M. A.	1996
Rio de Janeiro Botanical Garden Herbarium (RB)	332722	Angiospermae	Braga, J. M. A.	1996
Rio de Janeiro Botanical Garden Herbarium (RB)	535246	Angiospermae	Camerik, A. M.	1975
Rio de Janeiro Botanical Garden Herbarium (RB)	25998	Angiospermae	Campos Porto, P.	1935
Rio de Janeiro Botanical Garden Herbarium (RB)	348290	Angiospermae	Guedes, R.	1995
Rio de Janeiro Botanical Garden Herbarium (RB)	639997	Angiospermae	Trovó, M. L. O.	2013
Rio de Janeiro Botanical Garden Herbarium (RB)	640025	Angiospermae	Trovó, M. L. O.	2014
Rio de Janeiro Botanical Garden Herbarium (RB)	46613	Angiospermae	Brade, A. C.	1942
Rio de Janeiro Botanical Garden Herbarium (RB)	70079	Angiospermae	Brade, A. C.	1950
Rio de Janeiro Botanical Garden Herbarium (RB)	332727	Angiospermae	Braga, J. M. A.	1996
Rio de Janeiro Botanical Garden Herbarium (RB)	32894	Angiospermae	Brade, A. C.	1937
Rio de Janeiro Botanical Garden Herbarium (RB)	46844	Angiospermae	Kuhlmann, J. G.	1922
Rio de Janeiro Botanical Garden Herbarium (RB)	462448	Angiospermae	Andrade, S. V.	1966
Rio de Janeiro Botanical Garden Herbarium (RB)	443393	Angiospermae	Monteiro, D.	2006
Rio de Janeiro Botanical Garden Herbarium (RB)	19109	Angiospermae	Campos Porto, P.	1925
Rio de Janeiro Botanical Garden Herbarium (RB)	2506	Angiospermae	Barros, W. D.	1944
Rio de Janeiro Botanical Garden Herbarium (RB)	50086	Angiospermae	Barros, W. D.	1944
Rio de Janeiro Botanical Garden Herbarium (RB)	39329	Angiospermae	Markgraf	1938
Rio de Janeiro Botanical Garden Herbarium (RB)	47281	Angiospermae	Barros, W. D.	1940
Rio de Janeiro Botanical Garden Herbarium (RB)	3362	Angiospermae	Barros, W. D.	1941
Rio de Janeiro Botanical Garden Herbarium (RB)	462438	Angiospermae	Barros, W. D.	1941
Rio de Janeiro Botanical Garden Herbarium (RB)	462425	Angiospermae	Barros, W. D.	1941
Rio de Janeiro Botanical Garden Herbarium (RB)	462423	Angiospermae	Barros, W. D.	1941
Rio de Janeiro Botanical Garden Herbarium (RB)	8557	Angiospermae	Campos Porto, P.	1918
Rio de Janeiro Botanical Garden Herbarium (RB)	25809	Angiospermae	Campos Porto, P.	1926
Rio de Janeiro Botanical Garden Herbarium (RB)	66469	Angiospermae	Mello, C.	no information
Rio de Janeiro Botanical Garden Herbarium (RB)	120871	Angiospermae	Occhioni, P.	1948
Rio de Janeiro Botanical Garden Herbarium (RB)	462614	Angiospermae	Fraga, C. N.	2010
Rio de Janeiro Botanical Garden Herbarium (RB)	46453	Angiospermae	Brade, A. C.	1942
Rio de Janeiro Botanical Garden Herbarium (RB)	444872	Angiospermae	Farinaccio, M. A.	2004
Rio de Janeiro Botanical Garden Herbarium (RB)	180181	Angiospermae	Ferreira, V. F.	1977
Rio de Janeiro Botanical Garden Herbarium (RB)	410922	Angiospermae	Pereira, E.	1943
Rio de Janeiro Botanical Garden Herbarium (RB)	330896	Angiospermae	Braga, J. M. A.	1995
Rio de Janeiro Botanical Garden Herbarium (RB)	330890	Angiospermae	Braga, J. M. A.	1995
Rio de Janeiro Botanical Garden Herbarium (RB)	15785	Angiospermae	Campos Porto, P.	1921
Rio de Janeiro Botanical Garden Herbarium (RB)	64888	Angiospermae	Duarte, A. P.	2001
Rio de Janeiro Botanical Garden Herbarium (RB)	334202	Angiospermae	Braga, J. M. A.	1995
Rio de Janeiro Botanical Garden Herbarium (RB)	166774	Angiospermae	Sucre, D.	1969
Rio de Janeiro Botanical Garden Herbarium (RB)	166708	Angiospermae	Sucre, D.	1969
Rio de Janeiro Botanical Garden Herbarium (RB)	462429	Angiospermae	Brade, A. C.	1936
Rio de Janeiro Botanical Garden Herbarium (RB)	35202	Angiospermae	Burret, M.	1938
Rio de Janeiro Botanical Garden Herbarium (RB)	462441	Angiospermae	Campos Porto, P.	1935
Rio de Janeiro Botanical Garden Herbarium (RB)	28064	Angiospermae	Campos Porto, P.	1936
Rio de Janeiro Botanical Garden Herbarium (RB)	180375	Angiospermae	Ferreira, V. F.	1977
Rio de Janeiro Botanical Garden Herbarium (RB)	47243	Angiospermae	Barros, W. D.	1940
Rio de Janeiro Botanical Garden Herbarium (RB)	8671	Angiospermae	Campos Porto, P.	1918
Rio de Janeiro Botanical Garden Herbarium (RB)	462414	Angiospermae	Campos Porto, P.	1937
Rio de Janeiro Botanical Garden Herbarium (RB)	25444	Angiospermae	Pilger	1934
Rio de Janeiro Botanical Garden Herbarium (RB)	8276	Angiospermae	Campos Porto, P.	1917
Rio de Janeiro Botanical Garden Herbarium (RB)	25811	Angiospermae	Campos Porto, P.	1918
Rio de Janeiro Botanical Garden Herbarium (RB)	8693	Angiospermae	Campos Porto, P.	1918
Rio de Janeiro Botanical Garden Herbarium (RB)	25808	Angiospermae	Campos Porto, P.	1928
Rio de Janeiro Botanical Garden Herbarium (RB)	25810	Angiospermae	Campos Porto, P.	no information
Rio de Janeiro Botanical Garden Herbarium (RB)	59546	Angiospermae	Duarte, A. P.	1947
Rio de Janeiro Botanical Garden Herbarium (RB)	21876	Angiospermae	Kuhlmann, J. G.	1922
Rio de Janeiro Botanical Garden Herbarium (RB)	39328	Angiospermae	Markgraf	1938
Rio de Janeiro Botanical Garden Herbarium (RB)	52007	Angiospermae	Brade, A. C.	1945
Rio de Janeiro Botanical Garden Herbarium (RB)	8746	Angiospermae	Campos Porto, P.	1918
Rio de Janeiro Botanical Garden Herbarium (RB)	409293	Angiospermae	Freitas, L.	2004
Rio de Janeiro Botanical Garden Herbarium (RB)	168766	Angiospermae	Sucre, D.	1969
Rio de Janeiro Botanical Garden Herbarium (RB)	28153	Angiospermae	Brade, A. C.	1936
Rio de Janeiro Botanical Garden Herbarium (RB)	353021	Angiospermae	Braga, J. M. A.	1995
Rio de Janeiro Botanical Garden Herbarium (RB)	415013	Angiospermae	Braga, J. M. A.	1997
Rio de Janeiro Botanical Garden Herbarium (RB)	444858	Angiospermae	Farinaccio, M. A.	2004
Rio de Janeiro Botanical Garden Herbarium (RB)	330900	Angiospermae	Guedes, R.	1994
Rio de Janeiro Botanical Garden Herbarium (RB)	376646	Angiospermae	Marquete, R.	2002
Rio de Janeiro Botanical Garden Herbarium (RB)	123762	Angiospermae	Pereira, C.	1963
Rio de Janeiro Botanical Garden Herbarium (RB)	431448	Angiospermae	Rapini, A.	2001
Rio de Janeiro Botanical Garden Herbarium (RB)	48926	Angiospermae	Lanstyak, L.	1936
Rio de Janeiro Botanical Garden Herbarium (RB)	81860	Angiospermae	Markgraf	1952
Rio de Janeiro Botanical Garden Herbarium (RB)	334250	Angiospermae	Braga, J. M. A.	1995
Rio de Janeiro Botanical Garden Herbarium (RB)	15786	Angiospermae	Campos Porto, P.	1921
Rio de Janeiro Botanical Garden Herbarium (RB)	330895	Angiospermae	Braga, J. M. A.	1995
Rio de Janeiro Botanical Garden Herbarium (RB)	25816	Angiospermae	Campos Porto, P.	1928
Rio de Janeiro Botanical Garden Herbarium (RB)	1371	Angiospermae	Kuhlmann, J. G.	1922
Rio de Janeiro Botanical Garden Herbarium (RB)	66452	Angiospermae	Occhioni, P.	1947
Rio de Janeiro Botanical Garden Herbarium (RB)	66453	Angiospermae	Occhioni, P.	1949
Rio de Janeiro Botanical Garden Herbarium (RB)	330892	Angiospermae	Braga, J. M. A.	1994
Rio de Janeiro Botanical Garden Herbarium (RB)	39336	Angiospermae	Markgraf	1938
Rio de Janeiro Botanical Garden Herbarium (RB)	64887	Angiospermae	Duarte, A. P.	1948
Rio de Janeiro Botanical Garden Herbarium (RB)	627995	Angiospermae	Lobão, A.	2012
Rio de Janeiro Botanical Garden Herbarium (RB)	32905	Angiospermae	Brade, A. C.	1937
Rio de Janeiro Botanical Garden Herbarium (RB)	330898	Angiospermae	Braga, J. M. A.	1994
Rio de Janeiro Botanical Garden Herbarium (RB)	25817	Angiospermae	Campos Porto, P.	1932
Rio de Janeiro Botanical Garden Herbarium (RB)	25819	Angiospermae	Campos Porto, P.	1935
Rio de Janeiro Botanical Garden Herbarium (RB)	263077	Angiospermae	Castellanos, A.	1964
Rio de Janeiro Botanical Garden Herbarium (RB)	488946	Angiospermae	Farinaccio, M. A.	2004
Rio de Janeiro Botanical Garden Herbarium (RB)	87258	Angiospermae	Kaempfe, R. W.	1931
Rio de Janeiro Botanical Garden Herbarium (RB)	464015	Angiospermae	Lanstyak, L.	1935
Rio de Janeiro Botanical Garden Herbarium (RB)	627994	Angiospermae	Lobão, A.	2012
Rio de Janeiro Botanical Garden Herbarium (RB)	39338	Angiospermae	Markgraf	1938
Rio de Janeiro Botanical Garden Herbarium (RB)	81861	Angiospermae	Markgraf	1952
Rio de Janeiro Botanical Garden Herbarium (RB)	384908	Angiospermae	Marquete, N.	2002
Rio de Janeiro Botanical Garden Herbarium (RB)	6661	Angiospermae	Marquete, N.	2002
Rio de Janeiro Botanical Garden Herbarium (RB)	415450	Angiospermae	Occhioni, P.	1947
Rio de Janeiro Botanical Garden Herbarium (RB)	352726	Angiospermae	Silva Neto, S. J.	1995
Rio de Janeiro Botanical Garden Herbarium (RB)	25779	Angiospermae	Brade, A. C.	1935
Rio de Janeiro Botanical Garden Herbarium (RB)	28154	Angiospermae	Brade, A. C.	1936
Rio de Janeiro Botanical Garden Herbarium (RB)	52005	Angiospermae	Brade, A. C.	1945
Rio de Janeiro Botanical Garden Herbarium (RB)	415448	Angiospermae	Braga, J. M. A.	1997
Rio de Janeiro Botanical Garden Herbarium (RB)	488947	Angiospermae	Farinaccio, M. A.	2004
Rio de Janeiro Botanical Garden Herbarium (RB)	282588	Angiospermae	Klein, V. L. G.	1989
Rio de Janeiro Botanical Garden Herbarium (RB)	22469	Angiospermae	Kuhlmann, J. G.	1922
Rio de Janeiro Botanical Garden Herbarium (RB)	518	Angiospermae	Kuhlmann, J. G.	1922
Rio de Janeiro Botanical Garden Herbarium (RB)	48924	Angiospermae	Lanstyak, L.	1936
Rio de Janeiro Botanical Garden Herbarium (RB)	39337	Angiospermae	Markgraf	1938
Rio de Janeiro Botanical Garden Herbarium (RB)	432759	Angiospermae	Marquete, N.	2002
Rio de Janeiro Botanical Garden Herbarium (RB)	384909	Angiospermae	Marquete, N.	2002
Rio de Janeiro Botanical Garden Herbarium (RB)	66463	Angiospermae	Occhioni, P.	1949
Rio de Janeiro Botanical Garden Herbarium (RB)	166773	Angiospermae	Sucre, D.	1969
Rio de Janeiro Botanical Garden Herbarium (RB)	261557	Angiospermae	Sucre, D.	1969
Rio de Janeiro Botanical Garden Herbarium (RB)	69148	Angiospermae	Brade, A. C.	1950
Rio de Janeiro Botanical Garden Herbarium (RB)	28062	Angiospermae	Campos Porto, P.	1936
Rio de Janeiro Botanical Garden Herbarium (RB)	464009	Angiospermae	Campos Porto, P.	1948
Rio de Janeiro Botanical Garden Herbarium (RB)	310679	Angiospermae	Braga, J. M. A.	1994
Rio de Janeiro Botanical Garden Herbarium (RB)	351415	Angiospermae	Braga, J. M. A.	1996
Rio de Janeiro Botanical Garden Herbarium (RB)	66461	Angiospermae	Occhioni, P.	1949
Rio de Janeiro Botanical Garden Herbarium (RB)	66460	Angiospermae	Occhioni, P.	1949
Rio de Janeiro Botanical Garden Herbarium (RB)	1651	Angiospermae	Brade, A. C.	1913
Rio de Janeiro Botanical Garden Herbarium (RB)	25780	Angiospermae	Brade, A. C.	1935
Rio de Janeiro Botanical Garden Herbarium (RB)	25818	Angiospermae	Campos Porto, P.	1935
Rio de Janeiro Botanical Garden Herbarium (RB)	430797	Angiospermae	Esteves, R. L.	2005
Rio de Janeiro Botanical Garden Herbarium (RB)	488951	Angiospermae	Farinaccio, M. A.	2004
Rio de Janeiro Botanical Garden Herbarium (RB)	464018	Angiospermae	Lanstyak, L.	1939
Rio de Janeiro Botanical Garden Herbarium (RB)	432766	Angiospermae	Marquete, N.	2002
Rio de Janeiro Botanical Garden Herbarium (RB)	457001	Angiospermae	Marquete, R.	2007
Rio de Janeiro Botanical Garden Herbarium (RB)	66462	Angiospermae	Occhioni, P.	1947
Rio de Janeiro Botanical Garden Herbarium (RB)	114856	Angiospermae	Pereira, E.	1962
Rio de Janeiro Botanical Garden Herbarium (RB)	123761	Angiospermae	Pereira, E.	1963
Rio de Janeiro Botanical Garden Herbarium (RB)	408528	Angiospermae	Pereira, P. H.	2004
Rio de Janeiro Botanical Garden Herbarium (RB)	378378	Angiospermae	Silva Neto, S. J.	2003
Rio de Janeiro Botanical Garden Herbarium (RB)	464010	Angiospermae	Barros, W. D.	1955
Rio de Janeiro Botanical Garden Herbarium (RB)	46455	Angiospermae	Brade, A. C.	1942
Rio de Janeiro Botanical Garden Herbarium (RB)	26766	Angiospermae	Pereira, E.	1963
Rio de Janeiro Botanical Garden Herbarium (RB)	25812	Angiospermae	Campos Porto, P.	1932
Rio de Janeiro Botanical Garden Herbarium (RB)	323001	Angiospermae	Araujo, D.	1977
Rio de Janeiro Botanical Garden Herbarium (RB)	61135	Angiospermae	Lima, J. I. de.	1931
Rio de Janeiro Botanical Garden Herbarium (RB)	52006	Angiospermae	Brade, A. C.	1945
Rio de Janeiro Botanical Garden Herbarium (RB)	330899	Angiospermae	Braga, J. M. A.	1996
Rio de Janeiro Botanical Garden Herbarium (RB)	432758	Angiospermae	Marquete, N.	2002
Rio de Janeiro Botanical Garden Herbarium (RB)	228371	Angiospermae	Pereira, E.	1963
Rio de Janeiro Botanical Garden Herbarium (RB)	62277	Angiospermae	Brade, A. C.	1948
Rio de Janeiro Botanical Garden Herbarium (RB)	434038	Angiospermae	Marquete, R.	2006
Rio de Janeiro Botanical Garden Herbarium (RB)	66470	Angiospermae	Mello, C.	no information
Rio de Janeiro Botanical Garden Herbarium (RB)	610210	Angiospermae	Neves, D. M.	2013
Rio de Janeiro Botanical Garden Herbarium (RB)	25774	Angiospermae	Lanstyak, L.	1933
Rio de Janeiro Botanical Garden Herbarium (RB)	54391	Angiospermae	Lanstyak, L.	1936
Rio de Janeiro Botanical Garden Herbarium (RB)	438082	Angiospermae	Schumm, L.	2004
Rio de Janeiro Botanical Garden Herbarium (RB)	438083	Angiospermae	Schumm, L.	2004
Rio de Janeiro Botanical Garden Herbarium (RB)	25435	Angiospermae	Pilger	1934
Rio de Janeiro Botanical Garden Herbarium (RB)	446077	Angiospermae	Barros, W. D.	1941
Rio de Janeiro Botanical Garden Herbarium (RB)	361487	Angiospermae	Barros, W. D.	1971
Rio de Janeiro Botanical Garden Herbarium (RB)	25776	Angiospermae	Brade, A. C.	1933
Rio de Janeiro Botanical Garden Herbarium (RB)	25813	Angiospermae	Campos Porto, P.	1932
Rio de Janeiro Botanical Garden Herbarium (RB)	572187	Angiospermae	Lobão, A.	2012
Rio de Janeiro Botanical Garden Herbarium (RB)	454717	Angiospermae	Schumm, L.	2004
Rio de Janeiro Botanical Garden Herbarium (RB)	83718	Angiospermae	Barros, W. D.	1940
Rio de Janeiro Botanical Garden Herbarium (RB)	83717	Angiospermae	Barros, W. D.	1941
Rio de Janeiro Botanical Garden Herbarium (RB)	9955	Angiospermae	Campos Porto, P.	1918
Rio de Janeiro Botanical Garden Herbarium (RB)	1118	Angiospermae	Badini, J.	1938
Rio de Janeiro Botanical Garden Herbarium (RB)	83719	Angiospermae	Barros, W. D.	1941
Rio de Janeiro Botanical Garden Herbarium (RB)	45752	Angiospermae	Barros, W. D.	1941
Rio de Janeiro Botanical Garden Herbarium (RB)	330797	Angiospermae	Braga, J. M. A.	1996
Rio de Janeiro Botanical Garden Herbarium (RB)	9954	Angiospermae	Campos Porto, P.	1918
Rio de Janeiro Botanical Garden Herbarium (RB)	9956	Angiospermae	Campos Porto, P.	1918
Rio de Janeiro Botanical Garden Herbarium (RB)	9957	Angiospermae	Campos Porto, P.	1918
Rio de Janeiro Botanical Garden Herbarium (RB)	464005	Angiospermae	Barros, W. D.	1941
Rio de Janeiro Botanical Garden Herbarium (RB)	83723	Angiospermae	Barros, W. D.	1942
Rio de Janeiro Botanical Garden Herbarium (RB)	25814	Angiospermae	Campos Porto, P.	1931
Rio de Janeiro Botanical Garden Herbarium (RB)	83722	Angiospermae	no information	1942
Rio de Janeiro Botanical Garden Herbarium (RB)	454959	Angiospermae	Schumm, L.	2005
Rio de Janeiro Botanical Garden Herbarium (RB)	594004	Angiospermae	Calazans, L. S. B.	2014
Rio de Janeiro Botanical Garden Herbarium (RB)	593990	Angiospermae	Calazans, L. S. B.	2014
Rio de Janeiro Botanical Garden Herbarium (RB)	593991	Angiospermae	Calazans, L. S. B.	2014
Rio de Janeiro Botanical Garden Herbarium (RB)	618833	Angiospermae	Calazans, L. S. B.	2015
Rio de Janeiro Botanical Garden Herbarium (RB)	348293	Angiospermae	Silva Neto, S. J.	1996
Rio de Janeiro Botanical Garden Herbarium (RB)	589927	Angiospermae	Valadares, R. T.	2012
Rio de Janeiro Botanical Garden Herbarium (RB)	330903	Angiospermae	Braga, J. M. A.	1996
Rio de Janeiro Botanical Garden Herbarium (RB)	338669	Angiospermae	Braga, J. M. A.	1999
Rio de Janeiro Botanical Garden Herbarium (RB)	593995	Angiospermae	Calazans, L. S. B.	2014
Rio de Janeiro Botanical Garden Herbarium (RB)	621060	Angiospermae	Lobão, A.	2012
Rio de Janeiro Botanical Garden Herbarium (RB)	360300	Angiospermae	Nadruz, M.	2002
Rio de Janeiro Botanical Garden Herbarium (RB)	360305	Angiospermae	Nadruz, M.	2002
Rio de Janeiro Botanical Garden Herbarium (RB)	464002	Angiospermae	Andrade, S. V.	1962
Rio de Janeiro Botanical Garden Herbarium (RB)	330908	Angiospermae	Braga, J. M. A.	1995
Rio de Janeiro Botanical Garden Herbarium (RB)	572169	Angiospermae	Lobão, A.	2012
Rio de Janeiro Botanical Garden Herbarium (RB)	242617	Angiospermae	Martinelli, G.	1977
Rio de Janeiro Botanical Garden Herbarium (RB)	322935	Angiospermae	Nadruz, M.	1995
Rio de Janeiro Botanical Garden Herbarium (RB)	322941	Angiospermae	Nadruz, M.	1995
Rio de Janeiro Botanical Garden Herbarium (RB)	360303	Angiospermae	Nadruz, M.	2002
Rio de Janeiro Botanical Garden Herbarium (RB)	360304	Angiospermae	Nadruz, M.	2002
Rio de Janeiro Botanical Garden Herbarium (RB)	54639	Angiospermae	Pereira, A. B.	1945
Rio de Janeiro Botanical Garden Herbarium (RB)	348295	Angiospermae	Silva Neto, S. J.	1997
Rio de Janeiro Botanical Garden Herbarium (RB)	324416	Angiospermae	Braga, J. M. A.	1994
Rio de Janeiro Botanical Garden Herbarium (RB)	324413	Angiospermae	Braga, J. M. A.	1995
Rio de Janeiro Botanical Garden Herbarium (RB)	594000	Angiospermae	Calazans, L. S. B.	2014
Rio de Janeiro Botanical Garden Herbarium (RB)	593999	Angiospermae	Calazans, L. S. B.	2014
Rio de Janeiro Botanical Garden Herbarium (RB)	360302	Angiospermae	Nadruz, M.	2002
Rio de Janeiro Botanical Garden Herbarium (RB)	360306	Angiospermae	Nadruz, M.	2002
Rio de Janeiro Botanical Garden Herbarium (RB)	360301	Angiospermae	Nadruz, M.	2002
Rio de Janeiro Botanical Garden Herbarium (RB)	338286	Angiospermae	Silva Neto, S. J.	1996
Rio de Janeiro Botanical Garden Herbarium (RB)	95647	Angiospermae	Dusén, P. K. H.	1902
Rio de Janeiro Botanical Garden Herbarium (RB)	464000	Angiospermae	Andrade, S. V.	1968
Rio de Janeiro Botanical Garden Herbarium (RB)	69696	Angiospermae	Brade, A. C.	1950
Rio de Janeiro Botanical Garden Herbarium (RB)	324411	Angiospermae	Braga, J. M. A.	1994
Rio de Janeiro Botanical Garden Herbarium (RB)	324417	Angiospermae	Braga, J. M. A.	1994
Rio de Janeiro Botanical Garden Herbarium (RB)	330909	Angiospermae	Braga, J. M. A.	1995
Rio de Janeiro Botanical Garden Herbarium (RB)	324410	Angiospermae	Braga, J. M. A.	1995
Rio de Janeiro Botanical Garden Herbarium (RB)	338782	Angiospermae	Guedes, R.	1995
Rio de Janeiro Botanical Garden Herbarium (RB)	572170	Angiospermae	Lobão, A.	2012
Rio de Janeiro Botanical Garden Herbarium (RB)	322951	Angiospermae	Nadruz, M.	1995
Rio de Janeiro Botanical Garden Herbarium (RB)	322942	Angiospermae	Nadruz, M.	1995
Rio de Janeiro Botanical Garden Herbarium (RB)	322950	Angiospermae	Nadruz, M.	1995
Rio de Janeiro Botanical Garden Herbarium (RB)	360307	Angiospermae	Nadruz, M.	2002
Rio de Janeiro Botanical Garden Herbarium (RB)	348298	Angiospermae	Silva Neto, S. J.	1997
Rio de Janeiro Botanical Garden Herbarium (RB)	444463	Angiospermae	Temponi, L. G.	2004
Rio de Janeiro Botanical Garden Herbarium (RB)	324414	Angiospermae	Braga, J. M. A.	1995
Rio de Janeiro Botanical Garden Herbarium (RB)	25777	Angiospermae	Brade, A. C.	1935
Rio de Janeiro Botanical Garden Herbarium (RB)	330912	Angiospermae	Braga, J. M. A.	1995
Rio de Janeiro Botanical Garden Herbarium (RB)	322934	Angiospermae	Nadruz, M.	1995
Rio de Janeiro Botanical Garden Herbarium (RB)	324418	Angiospermae	Schuback, P.	1995
Rio de Janeiro Botanical Garden Herbarium (RB)	348296	Angiospermae	Silva Neto, S. J.	1997
Rio de Janeiro Botanical Garden Herbarium (RB)	324419	Angiospermae	Braga, J. M. A.	1994
Rio de Janeiro Botanical Garden Herbarium (RB)	324422	Angiospermae	Braga, J. M. A.	1994
Rio de Janeiro Botanical Garden Herbarium (RB)	265833	Angiospermae	Gomes, M.	1987
Rio de Janeiro Botanical Garden Herbarium (RB)	322953	Angiospermae	Nadruz, M.	1995
Rio de Janeiro Botanical Garden Herbarium (RB)	322946	Angiospermae	Nadruz, M.	1995
Rio de Janeiro Botanical Garden Herbarium (RB)	322952	Angiospermae	Nadruz, M.	1995
Rio de Janeiro Botanical Garden Herbarium (RB)	54638	Angiospermae	Pereira, A. B.	1945
Rio de Janeiro Botanical Garden Herbarium (RB)	324415	Angiospermae	Braga, J. M. A.	1995
Rio de Janeiro Botanical Garden Herbarium (RB)	639975	Angiospermae	Trovó, M. L. O.	2012
Rio de Janeiro Botanical Garden Herbarium (RB)	69147	Angiospermae	Brade, A. C.	1950
Rio de Janeiro Botanical Garden Herbarium (RB)	330907	Angiospermae	Braga, J. M. A.	1995
Rio de Janeiro Botanical Garden Herbarium (RB)	322938	Angiospermae	Nadruz, M.	1995
Rio de Janeiro Botanical Garden Herbarium (RB)	348282	Angiospermae	Guedes, R.	1995
Rio de Janeiro Botanical Garden Herbarium (RB)	464001	Angiospermae	Andrade, S. V.	1967
Rio de Janeiro Botanical Garden Herbarium (RB)	324420	Angiospermae	Braga, J. M. A.	1994
Rio de Janeiro Botanical Garden Herbarium (RB)	330905	Angiospermae	Braga, J. M. A.	1996
Rio de Janeiro Botanical Garden Herbarium (RB)	322948	Angiospermae	Nadruz, M.	1995
Rio de Janeiro Botanical Garden Herbarium (RB)	322945	Angiospermae	Nadruz, M.	1995
Rio de Janeiro Botanical Garden Herbarium (RB)	324409	Angiospermae	Braga, J. M. A.	1994
Rio de Janeiro Botanical Garden Herbarium (RB)	594006	Angiospermae	Calazans, L. S. B.	2014
Rio de Janeiro Botanical Garden Herbarium (RB)	322939	Angiospermae	Nadruz, M.	1995
Rio de Janeiro Botanical Garden Herbarium (RB)	634130	Angiospermae	Pellegrini, M. O. O.	2011
Rio de Janeiro Botanical Garden Herbarium (RB)	348294	Angiospermae	Silva Neto, S. J.	1997
Rio de Janeiro Botanical Garden Herbarium (RB)	639977	Angiospermae	Trovó, M. L. O.	2012
Rio de Janeiro Botanical Garden Herbarium (RB)	348297	Angiospermae	Silva Neto, S. J.	1997
Rio de Janeiro Botanical Garden Herbarium (RB)	322947	Angiospermae	Nadruz, M.	1995
Rio de Janeiro Botanical Garden Herbarium (RB)	330911	Angiospermae	Braga, J. M. A.	1995
Rio de Janeiro Botanical Garden Herbarium (RB)	322937	Angiospermae	Nadruz, M.	1995
Rio de Janeiro Botanical Garden Herbarium (RB)	322943	Angiospermae	Nadruz, M.	1995
Rio de Janeiro Botanical Garden Herbarium (RB)	322944	Angiospermae	Nadruz, M.	1995
Rio de Janeiro Botanical Garden Herbarium (RB)	69146	Angiospermae	Brade, A. C.	1950
Rio de Janeiro Botanical Garden Herbarium (RB)	322940	Angiospermae	Nadruz, M.	1995
Rio de Janeiro Botanical Garden Herbarium (RB)	324421	Angiospermae	Braga, J. M. A.	1994
Rio de Janeiro Botanical Garden Herbarium (RB)	322933	Angiospermae	Nadruz, M.	1995
Rio de Janeiro Botanical Garden Herbarium (RB)	639951	Angiospermae	Trovó, M. L. O.	2012
Rio de Janeiro Botanical Garden Herbarium (RB)	322936	Angiospermae	Nadruz, M.	1995
Rio de Janeiro Botanical Garden Herbarium (RB)	634129	Angiospermae	Pellegrini, M. O. O.	2011
Rio de Janeiro Botanical Garden Herbarium (RB)	639976	Angiospermae	Trovó, M. L. O.	2012
Rio de Janeiro Botanical Garden Herbarium (RB)	25778	Angiospermae	Brade, A. C.	1935
Rio de Janeiro Botanical Garden Herbarium (RB)	628170	Angiospermae	Fiaschi, P.	2012
Rio de Janeiro Botanical Garden Herbarium (RB)	414961	Angiospermae	Quinet, A.	2005
Rio de Janeiro Botanical Garden Herbarium (RB)	365745	Angiospermae	Silva Neto, S. J.	1995
Rio de Janeiro Botanical Garden Herbarium (RB)	379769	Angiospermae	Silva Neto, S. J.	1997
Rio de Janeiro Botanical Garden Herbarium (RB)	26203	Angiospermae	Brade, A. C.	1935
Rio de Janeiro Botanical Garden Herbarium (RB)	52150	Angiospermae	Brade, A. C.	1945
Rio de Janeiro Botanical Garden Herbarium (RB)	62285	Angiospermae	Brade, A. C.	1948
Rio de Janeiro Botanical Garden Herbarium (RB)	350293	Angiospermae	Braga, J. M. A.	1996
Rio de Janeiro Botanical Garden Herbarium (RB)	332726	Angiospermae	Braga, J. M. A.	1996
Rio de Janeiro Botanical Garden Herbarium (RB)	32896	Angiospermae	Brade, A. C.	1937
Rio de Janeiro Botanical Garden Herbarium (RB)	32895	Angiospermae	Brade, A. C.	1937
Rio de Janeiro Botanical Garden Herbarium (RB)	46612	Angiospermae	Brade, A. C.	1942
Rio de Janeiro Botanical Garden Herbarium (RB)	52152	Angiospermae	Brade, A. C.	1945
Rio de Janeiro Botanical Garden Herbarium (RB)	62284	Angiospermae	Brade, A. C.	1948
Rio de Janeiro Botanical Garden Herbarium (RB)	28123	Angiospermae	Campos Porto, P.	1935
Rio de Janeiro Botanical Garden Herbarium (RB)	59613	Angiospermae	Duarte, A. P.	1947
Rio de Janeiro Botanical Garden Herbarium (RB)	52151	Angiospermae	Brade, A. C.	1945
Rio de Janeiro Botanical Garden Herbarium (RB)	62282	Angiospermae	Brade, A. C.	1948
Rio de Janeiro Botanical Garden Herbarium (RB)	640531	Angiospermae	Guerra Santos, C. M.	2012
Rio de Janeiro Botanical Garden Herbarium (RB)	46845	Angiospermae	Kuhlmann, J. G.	1922
Rio de Janeiro Botanical Garden Herbarium (RB)	39576	Angiospermae	Markgraf	1938
Rio de Janeiro Botanical Garden Herbarium (RB)	39577	Angiospermae	Markgraf	1938
Rio de Janeiro Botanical Garden Herbarium (RB)	26206	Angiospermae	Brade, A. C.	1935
Rio de Janeiro Botanical Garden Herbarium (RB)	26204	Angiospermae	Brade, A. C.	1935
Rio de Janeiro Botanical Garden Herbarium (RB)	52153	Angiospermae	Brade, A. C.	1945
Rio de Janeiro Botanical Garden Herbarium (RB)	62283	Angiospermae	Brade, A. C.	1948
Rio de Janeiro Botanical Garden Herbarium (RB)	332725	Angiospermae	Braga, J. M. A.	1994
Rio de Janeiro Botanical Garden Herbarium (RB)	332724	Angiospermae	Braga, J. M. A.	1994
Rio de Janeiro Botanical Garden Herbarium (RB)	350294	Angiospermae	Braga, J. M. A.	1996
Rio de Janeiro Botanical Garden Herbarium (RB)	59612	Angiospermae	Duarte, A. P.	1947
Rio de Janeiro Botanical Garden Herbarium (RB)	628167	Angiospermae	Fiaschi, P.	2012
Rio de Janeiro Botanical Garden Herbarium (RB)	282093	Angiospermae	Freitas, M. F.	1989
Rio de Janeiro Botanical Garden Herbarium (RB)	46846	Angiospermae	Kuhlmann, J. G.	1922
Rio de Janeiro Botanical Garden Herbarium (RB)	214617	Angiospermae	Martinelli, G.	1983
Rio de Janeiro Botanical Garden Herbarium (RB)	377836	Angiospermae	Silva Neto, S. J.	1996
Rio de Janeiro Botanical Garden Herbarium (RB)	511809	Angiospermae	Silva Neto, S. J.	2003
Rio de Janeiro Botanical Garden Herbarium (RB)	166763	Angiospermae	Sucre, D.	1969
Rio de Janeiro Botanical Garden Herbarium (RB)	639947	Angiospermae	Trovó, M. L. O.	2012
Rio de Janeiro Botanical Garden Herbarium (RB)	639916	Angiospermae	Trovó, M. L. O.	2012
Rio de Janeiro Botanical Garden Herbarium (RB)	32897	Angiospermae	Brade, A. C.	1937
Rio de Janeiro Botanical Garden Herbarium (RB)	70080	Angiospermae	Brade, A. C.	1950
Rio de Janeiro Botanical Garden Herbarium (RB)	46847	Angiospermae	Kuhlmann, J. G.	1922
Rio de Janeiro Botanical Garden Herbarium (RB)	446268	Angiospermae	Andrade, S. V.	1963
Rio de Janeiro Botanical Garden Herbarium (RB)	83728	Angiospermae	Barros, W. D.	1941
Rio de Janeiro Botanical Garden Herbarium (RB)	463994	Angiospermae	Barros, W. D.	1942
Rio de Janeiro Botanical Garden Herbarium (RB)	333868	Angiospermae	Braga, J. M. A.	1995
Rio de Janeiro Botanical Garden Herbarium (RB)	180374	Angiospermae	Ferreira, V. F.	1977
Rio de Janeiro Botanical Garden Herbarium (RB)	330801	Angiospermae	Guedes, R.	1993
Rio de Janeiro Botanical Garden Herbarium (RB)	518838	Angiospermae	Lobão, A.	2011
Rio de Janeiro Botanical Garden Herbarium (RB)	454710	Angiospermae	Schumm, L.	2004
Rio de Janeiro Botanical Garden Herbarium (RB)	83725	Angiospermae	Barros, W. D.	1941
Rio de Janeiro Botanical Garden Herbarium (RB)	83727	Angiospermae	Barros, W. D.	1941
Rio de Janeiro Botanical Garden Herbarium (RB)	463996	Angiospermae	Barros, W. D.	1942
Rio de Janeiro Botanical Garden Herbarium (RB)	531358	Angiospermae	Bovini, M. G.	1995
Rio de Janeiro Botanical Garden Herbarium (RB)	572186	Angiospermae	Lobão, A.	2012
Rio de Janeiro Botanical Garden Herbarium (RB)	639921	Angiospermae	Trovó, M. L. O.	2012
Rio de Janeiro Botanical Garden Herbarium (RB)	639924	Angiospermae	Trovó, M. L. O.	2012
Rio de Janeiro Botanical Garden Herbarium (RB)	507907	Angiospermae	Andrade, S. V.	1971
Rio de Janeiro Botanical Garden Herbarium (RB)	333043	Angiospermae	Braga, J. M. A.	1995
Rio de Janeiro Botanical Garden Herbarium (RB)	429323	Angiospermae	Braga, J. M. A.	1995
Rio de Janeiro Botanical Garden Herbarium (RB)	62304	Angiospermae	Brade, A. C.	1948
Rio de Janeiro Botanical Garden Herbarium (RB)	332942	Angiospermae	Braga, J. M. A.	1995
Rio de Janeiro Botanical Garden Herbarium (RB)	69186	Angiospermae	Brade, A. C.	1950
Rio de Janeiro Botanical Garden Herbarium (RB)	35201	Angiospermae	Burret, M.	1938
Rio de Janeiro Botanical Garden Herbarium (RB)	303548	Angiospermae	Brade, A. C.	1948
Rio de Janeiro Botanical Garden Herbarium (RB)	462369	Angiospermae	Fraga, C. N.	2010
Rio de Janeiro Botanical Garden Herbarium (RB)	572185	Angiospermae	Lobão, A.	2012
Rio de Janeiro Botanical Garden Herbarium (RB)	507909	Angiospermae	Barros, W. D.	1941
Rio de Janeiro Botanical Garden Herbarium (RB)	446267	Angiospermae	no information	1932
Rio de Janeiro Botanical Garden Herbarium (RB)	25815	Angiospermae	Campos Porto, P.	1932
Rio de Janeiro Botanical Garden Herbarium (RB)	446266	Angiospermae	Occhioni, P.	1932
Rio de Janeiro Botanical Garden Herbarium (RB)	655894	Angiospermae	Atala, F.	1958
Rio de Janeiro Botanical Garden Herbarium (RB)	26081	Angiospermae	Brade, A. C.	1935
Rio de Janeiro Botanical Garden Herbarium (RB)	450647	Angiospermae	Mansano, V. F.	2007
Rio de Janeiro Botanical Garden Herbarium (RB)	69772	Angiospermae	Brade, A. C.	1950
Rio de Janeiro Botanical Garden Herbarium (RB)	182352	Angiospermae	Bautista, H. P.	1978
Rio de Janeiro Botanical Garden Herbarium (RB)	1678	Angiospermae	Brade, A. C.	1913
Rio de Janeiro Botanical Garden Herbarium (RB)	528951	Angiospermae	Camerik, A. M.	1975
Rio de Janeiro Botanical Garden Herbarium (RB)	528968	Angiospermae	Camerik, A. M.	1975
Rio de Janeiro Botanical Garden Herbarium (RB)	134797	Angiospermae	Carauta, J. P. P.	1966
Rio de Janeiro Botanical Garden Herbarium (RB)	182372	Angiospermae	Lua, S. F.	1978
Rio de Janeiro Botanical Garden Herbarium (RB)	232179	Angiospermae	Martinelli, G.	1985
Rio de Janeiro Botanical Garden Herbarium (RB)	449196	Angiospermae	Occhioni, P.	1922
Rio de Janeiro Botanical Garden Herbarium (RB)	71955	Angiospermae	Occhioni, P.	1947
Rio de Janeiro Botanical Garden Herbarium (RB)	56345	Angiospermae	Pereira, E.	1943
Rio de Janeiro Botanical Garden Herbarium (RB)	110724	Angiospermae	Scheinvar, L.	1959
Rio de Janeiro Botanical Garden Herbarium (RB)	285667	Angiospermae	Sylvestre, L.	1990
Rio de Janeiro Botanical Garden Herbarium (RB)	448956	Angiospermae	Toledo, F. T. de.	1925
Rio de Janeiro Botanical Garden Herbarium (RB)	639954	Angiospermae	Trovó, M. L. O.	2012
Rio de Janeiro Botanical Garden Herbarium (RB)	449087	Angiospermae	Campos Porto, P.	1936
Rio de Janeiro Botanical Garden Herbarium (RB)	384519	Angiospermae	Mansano, V. F.	2003
Rio de Janeiro Botanical Garden Herbarium (RB)	142769	Angiospermae	no information	1943
Rio de Janeiro Botanical Garden Herbarium (RB)	449155	Angiospermae	Sampaio, J. J.	1943
Rio de Janeiro Botanical Garden Herbarium (RB)	449201	Angiospermae	Andrade, S. V.	1968
Rio de Janeiro Botanical Garden Herbarium (RB)	353000	Angiospermae	Braga, J. M. A.	1995
Rio de Janeiro Botanical Garden Herbarium (RB)	449668	Angiospermae	Magnanini, C.	2001
Rio de Janeiro Botanical Garden Herbarium (RB)	449124	Angiospermae	Andrade, S. V.	1965
Rio de Janeiro Botanical Garden Herbarium (RB)	26078	Angiospermae	Brade, A. C.	1935
Rio de Janeiro Botanical Garden Herbarium (RB)	8999	Angiospermae	Campos Porto, P.	1914
Rio de Janeiro Botanical Garden Herbarium (RB)	449088	Angiospermae	Campos Porto, P.	1918
Rio de Janeiro Botanical Garden Herbarium (RB)	118555	Angiospermae	Castellanos, A.	1962
Rio de Janeiro Botanical Garden Herbarium (RB)	419540	Angiospermae	Esteves, R. L.	2005
Rio de Janeiro Botanical Garden Herbarium (RB)	449183	Angiospermae	Sampaio, J. J.	1944
Rio de Janeiro Botanical Garden Herbarium (RB)	414966	Angiospermae	Quinet, A.	2005
Rio de Janeiro Botanical Garden Herbarium (RB)	142357	Angiospermae	no information	1942
Rio de Janeiro Botanical Garden Herbarium (RB)	449215	Angiospermae	no information	no information
Rio de Janeiro Botanical Garden Herbarium (RB)	449665	Angiospermae	Sampaio, J. J.	1942
Rio de Janeiro Botanical Garden Herbarium (RB)	26068	Angiospermae	Brade, A. C.	1935
Rio de Janeiro Botanical Garden Herbarium (RB)	26069	Angiospermae	Brade, A. C.	1935
Rio de Janeiro Botanical Garden Herbarium (RB)	26074	Angiospermae	Brade, A. C.	1935
Rio de Janeiro Botanical Garden Herbarium (RB)	334105	Angiospermae	Braga, J. M. A.	1995
Rio de Janeiro Botanical Garden Herbarium (RB)	25842	Angiospermae	Campos Porto, P.	1935
Rio de Janeiro Botanical Garden Herbarium (RB)	16457	Angiospermae	Occhioni, P.	1992
Rio de Janeiro Botanical Garden Herbarium (RB)	28074	Angiospermae	Zikan	1935
Rio de Janeiro Botanical Garden Herbarium (RB)	28172	Angiospermae	Brade, A. C.	1936
Rio de Janeiro Botanical Garden Herbarium (RB)	528734	Angiospermae	Camerik, A. M.	1975
Rio de Janeiro Botanical Garden Herbarium (RB)	25844	Angiospermae	Campos Porto, P.	1935
Rio de Janeiro Botanical Garden Herbarium (RB)	56347	Angiospermae	Pereira, E.	1943
Rio de Janeiro Botanical Garden Herbarium (RB)	69783	Angiospermae	Brade, A. C.	1950
Rio de Janeiro Botanical Garden Herbarium (RB)	318455	Angiospermae	Eiten, G.	1965
Rio de Janeiro Botanical Garden Herbarium (RB)	463934	Angiospermae	Heiden, G.	2007
Rio de Janeiro Botanical Garden Herbarium (RB)	463915	Angiospermae	Heiden, G.	2007
Rio de Janeiro Botanical Garden Herbarium (RB)	465503	Angiospermae	Heiden, G.	2008
Rio de Janeiro Botanical Garden Herbarium (RB)	196490	Angiospermae	Landrum, L. R.	1977
Rio de Janeiro Botanical Garden Herbarium (RB)	384510	Angiospermae	Mansano, V. F.	2003
Rio de Janeiro Botanical Garden Herbarium (RB)	400035	Angiospermae	Mansano, V. F.	2004
Rio de Janeiro Botanical Garden Herbarium (RB)	131429	Angiospermae	Vianna, M. C.	1964
Rio de Janeiro Botanical Garden Herbarium (RB)	449095	Angiospermae	Andrade, S. V.	1964
Rio de Janeiro Botanical Garden Herbarium (RB)	26097	Angiospermae	Brade, A. C.	1933
Rio de Janeiro Botanical Garden Herbarium (RB)	69778	Angiospermae	Brade, A. C.	1950
Rio de Janeiro Botanical Garden Herbarium (RB)	69779	Angiospermae	Brade, A. C.	1950
Rio de Janeiro Botanical Garden Herbarium (RB)	334052	Angiospermae	Braga, J. M. A.	1995
Rio de Janeiro Botanical Garden Herbarium (RB)	528849	Angiospermae	Camerik, A. M.	1975
Rio de Janeiro Botanical Garden Herbarium (RB)	529967	Angiospermae	Camerik, A. M.	1975
Rio de Janeiro Botanical Garden Herbarium (RB)	118563	Angiospermae	Carauta, J. P. P.	1963
Rio de Janeiro Botanical Garden Herbarium (RB)	180383	Angiospermae	Ferreira, V. F.	1977
Rio de Janeiro Botanical Garden Herbarium (RB)	652739	Angiospermae	Gonçalves, F. B.	2015
Rio de Janeiro Botanical Garden Herbarium (RB)	125556	Angiospermae	Hatschbach, G.	1964
Rio de Janeiro Botanical Garden Herbarium (RB)	462294	Angiospermae	Heiden, G.	2007
Rio de Janeiro Botanical Garden Herbarium (RB)	460450	Angiospermae	Heiden, G.	2007
Rio de Janeiro Botanical Garden Herbarium (RB)	460451	Angiospermae	Heiden, G.	2007
Rio de Janeiro Botanical Garden Herbarium (RB)	449171	Angiospermae	Kuhlmann, J. G.	1922
Rio de Janeiro Botanical Garden Herbarium (RB)	334091	Angiospermae	Lima, M. P. M. de	1994
Rio de Janeiro Botanical Garden Herbarium (RB)	182356	Angiospermae	Lua, S. F.	1978
Rio de Janeiro Botanical Garden Herbarium (RB)	470323	Angiospermae	no information	1945
Rio de Janeiro Botanical Garden Herbarium (RB)	56348	Angiospermae	Pereira, E.	1943
Rio de Janeiro Botanical Garden Herbarium (RB)	84205	Angiospermae	Pereira, E.	1953
Rio de Janeiro Botanical Garden Herbarium (RB)	407920	Angiospermae	Quinet, A.	2004
Rio de Janeiro Botanical Garden Herbarium (RB)	449059	Angiospermae	Andrade, S. V.	1964
Rio de Janeiro Botanical Garden Herbarium (RB)	26108	Angiospermae	Brade, A. C.	1934
Rio de Janeiro Botanical Garden Herbarium (RB)	414408	Angiospermae	Forzza, R. C.	2004
Rio de Janeiro Botanical Garden Herbarium (RB)	474615	Angiospermae	Heiden, G.	2007
Rio de Janeiro Botanical Garden Herbarium (RB)	463914	Angiospermae	Heiden, G.	2007
Rio de Janeiro Botanical Garden Herbarium (RB)	639957	Angiospermae	Trovó, M. L. O.	2012
Rio de Janeiro Botanical Garden Herbarium (RB)	449137	Angiospermae	Barros, W. D.	1942
Rio de Janeiro Botanical Garden Herbarium (RB)	449199	Angiospermae	Brade, A. C.	1935
Rio de Janeiro Botanical Garden Herbarium (RB)	334054	Angiospermae	Braga, J. M. A.	1995
Rio de Janeiro Botanical Garden Herbarium (RB)	419541	Angiospermae	Esteves, R. L.	2005
Rio de Janeiro Botanical Garden Herbarium (RB)	334098	Angiospermae	Guedes, R.	1994
Rio de Janeiro Botanical Garden Herbarium (RB)	460453	Angiospermae	Heiden, G.	2007
Rio de Janeiro Botanical Garden Herbarium (RB)	639968	Angiospermae	Trovó, M. L. O.	2012
Rio de Janeiro Botanical Garden Herbarium (RB)	32924	Angiospermae	Brade, A. C.	1937
Rio de Janeiro Botanical Garden Herbarium (RB)	463918	Angiospermae	Heiden, G.	2007
Rio de Janeiro Botanical Garden Herbarium (RB)	463917	Angiospermae	Heiden, G.	2007
Rio de Janeiro Botanical Garden Herbarium (RB)	462296	Angiospermae	Heiden, G.	2007
Rio de Janeiro Botanical Garden Herbarium (RB)	465467	Angiospermae	Heiden, G.	2007
Rio de Janeiro Botanical Garden Herbarium (RB)	465463	Angiospermae	Heiden, G.	2007
Rio de Janeiro Botanical Garden Herbarium (RB)	465464	Angiospermae	Heiden, G.	2007
Rio de Janeiro Botanical Garden Herbarium (RB)	465462	Angiospermae	Heiden, G.	2007
Rio de Janeiro Botanical Garden Herbarium (RB)	465465	Angiospermae	Heiden, G.	2007
Rio de Janeiro Botanical Garden Herbarium (RB)	463913	Angiospermae	Heiden, G.	2007
Rio de Janeiro Botanical Garden Herbarium (RB)	465502	Angiospermae	Heiden, G.	2008
Rio de Janeiro Botanical Garden Herbarium (RB)	465486	Angiospermae	Heiden, G.	2008
Rio de Janeiro Botanical Garden Herbarium (RB)	185478	Angiospermae	Oliveira, F. de.	1978
Rio de Janeiro Botanical Garden Herbarium (RB)	348511	Angiospermae	Quinet, A.	1999
Rio de Janeiro Botanical Garden Herbarium (RB)	449664	Angiospermae	Andrade, S. V.	1965
Rio de Janeiro Botanical Garden Herbarium (RB)	449136	Angiospermae	Andrade, S. V.	1965
Rio de Janeiro Botanical Garden Herbarium (RB)	45664	Angiospermae	Barros, W. D.	1940
Rio de Janeiro Botanical Garden Herbarium (RB)	1559	Angiospermae	Barros, W. D.	1940
Rio de Janeiro Botanical Garden Herbarium (RB)	449141	Angiospermae	Barros, W. D.	1942
Rio de Janeiro Botanical Garden Herbarium (RB)	449189	Angiospermae	Brade, A. C.	1933
Rio de Janeiro Botanical Garden Herbarium (RB)	26105	Angiospermae	Brade, A. C.	1933
Rio de Janeiro Botanical Garden Herbarium (RB)	449081	Angiospermae	Brade, A. C.	1933
Rio de Janeiro Botanical Garden Herbarium (RB)	449179	Angiospermae	Brade, A. C.	1935
Rio de Janeiro Botanical Garden Herbarium (RB)	26064	Angiospermae	Brade, A. C.	1935
Rio de Janeiro Botanical Garden Herbarium (RB)	28168	Angiospermae	Brade, A. C.	1936
Rio de Janeiro Botanical Garden Herbarium (RB)	334037	Angiospermae	Braga, J. M. A.	1995
Rio de Janeiro Botanical Garden Herbarium (RB)	210006	Angiospermae	Collares, J. E. R.	1980
Rio de Janeiro Botanical Garden Herbarium (RB)	318478	Angiospermae	Eiten, G.	1966
Rio de Janeiro Botanical Garden Herbarium (RB)	462291	Angiospermae	Heiden, G.	2007
Rio de Janeiro Botanical Garden Herbarium (RB)	460439	Angiospermae	Heiden, G.	2007
Rio de Janeiro Botanical Garden Herbarium (RB)	460438	Angiospermae	Heiden, G.	2007
Rio de Janeiro Botanical Garden Herbarium (RB)	425553	Angiospermae	no information	1942
Rio de Janeiro Botanical Garden Herbarium (RB)	449165	Angiospermae	no information	no information
Rio de Janeiro Botanical Garden Herbarium (RB)	112598	Angiospermae	Pereira, E.	1961
Rio de Janeiro Botanical Garden Herbarium (RB)	454728	Angiospermae	Schumm, L.	2005
Rio de Janeiro Botanical Garden Herbarium (RB)	454725	Angiospermae	Schumm, L.	2005
Rio de Janeiro Botanical Garden Herbarium (RB)	640002	Angiospermae	Trovó, M. L. O.	2013
Rio de Janeiro Botanical Garden Herbarium (RB)	334060	Angiospermae	Braga, J. M. A.	1996
Rio de Janeiro Botanical Garden Herbarium (RB)	168261	Angiospermae	Braga, P. I. S.	1972
Rio de Janeiro Botanical Garden Herbarium (RB)	449071	Angiospermae	Campos Porto, P.	1929
Rio de Janeiro Botanical Garden Herbarium (RB)	465492	Angiospermae	Heiden, G.	2008
Rio de Janeiro Botanical Garden Herbarium (RB)	32925	Angiospermae	Brade, A. C.	1927
Rio de Janeiro Botanical Garden Herbarium (RB)	184788	Angiospermae	Braga, P. I. S.	1972
Rio de Janeiro Botanical Garden Herbarium (RB)	318454	Angiospermae	Eiten, G.	1965
Rio de Janeiro Botanical Garden Herbarium (RB)	419537	Angiospermae	Esteves, R. L.	2005
Rio de Janeiro Botanical Garden Herbarium (RB)	93573	Angiospermae	Fidalgo, O.	1955
Rio de Janeiro Botanical Garden Herbarium (RB)	657610	Angiospermae	Gaui, T. D.	2015
Rio de Janeiro Botanical Garden Herbarium (RB)	462295	Angiospermae	Heiden, G.	2007
Rio de Janeiro Botanical Garden Herbarium (RB)	460447	Angiospermae	Heiden, G.	2007
Rio de Janeiro Botanical Garden Herbarium (RB)	334093	Angiospermae	Lima, M. P. M. de	1994
Rio de Janeiro Botanical Garden Herbarium (RB)	25840	Angiospermae	Campos Porto, P.	1929
Rio de Janeiro Botanical Garden Herbarium (RB)	52018	Angiospermae	Brade, A. C.	1945
Rio de Janeiro Botanical Garden Herbarium (RB)	528818	Angiospermae	Camerik, A. M.	1975
Rio de Janeiro Botanical Garden Herbarium (RB)	460484	Angiospermae	Heiden, G.	2007
Rio de Janeiro Botanical Garden Herbarium (RB)	81878	Angiospermae	Markgraf	1952
Rio de Janeiro Botanical Garden Herbarium (RB)	34489	Angiospermae	Pilger	1934
Rio de Janeiro Botanical Garden Herbarium (RB)	448992	Angiospermae	Andrade, S. V.	1965
Rio de Janeiro Botanical Garden Herbarium (RB)	449094	Angiospermae	Andrade, S. V.	1965
Rio de Janeiro Botanical Garden Herbarium (RB)	26090	Angiospermae	Brade, A. C.	1933
Rio de Janeiro Botanical Garden Herbarium (RB)	26062	Angiospermae	Brade, A. C.	1935
Rio de Janeiro Botanical Garden Herbarium (RB)	69777	Angiospermae	Brade, A. C.	1950
Rio de Janeiro Botanical Garden Herbarium (RB)	69775	Angiospermae	Brade, A. C.	1950
Rio de Janeiro Botanical Garden Herbarium (RB)	334030	Angiospermae	Braga, J. M. A.	1995
Rio de Janeiro Botanical Garden Herbarium (RB)	334038	Angiospermae	Braga, J. M. A.	1995
Rio de Janeiro Botanical Garden Herbarium (RB)	419536	Angiospermae	Esteves, R. L.	2005
Rio de Janeiro Botanical Garden Herbarium (RB)	419544	Angiospermae	Esteves, R. L.	2005
Rio de Janeiro Botanical Garden Herbarium (RB)	430730	Angiospermae	Ferreira, D. M.	2006
Rio de Janeiro Botanical Garden Herbarium (RB)	462292	Angiospermae	Heiden, G.	2007
Rio de Janeiro Botanical Garden Herbarium (RB)	460448	Angiospermae	Heiden, G.	2007
Rio de Janeiro Botanical Garden Herbarium (RB)	460454	Angiospermae	Heiden, G.	2007
Rio de Janeiro Botanical Garden Herbarium (RB)	460449	Angiospermae	Heiden, G.	2007
Rio de Janeiro Botanical Garden Herbarium (RB)	465497	Angiospermae	Heiden, G.	2008
Rio de Janeiro Botanical Garden Herbarium (RB)	334100	Angiospermae	Lima, M. P. M. de	1994
Rio de Janeiro Botanical Garden Herbarium (RB)	610180	Angiospermae	Neves, D. M.	2013
Rio de Janeiro Botanical Garden Herbarium (RB)	84206	Angiospermae	Pereira, E.	1953
Rio de Janeiro Botanical Garden Herbarium (RB)	112597	Angiospermae	Pereira, E.	1961
Rio de Janeiro Botanical Garden Herbarium (RB)	109615	Angiospermae	Pereira, E.	1961
Rio de Janeiro Botanical Garden Herbarium (RB)	454840	Angiospermae	Schumm, L.	2005
Rio de Janeiro Botanical Garden Herbarium (RB)	1668	Angiospermae	Toledo, F. T. de.	1913
Rio de Janeiro Botanical Garden Herbarium (RB)	26083	Angiospermae	Brade, A. C.	1935
Rio de Janeiro Botanical Garden Herbarium (RB)	448963	Angiospermae	Lanstyak, L.	1939
Rio de Janeiro Botanical Garden Herbarium (RB)	1908	Angiospermae	Lanstyak, L.	1939
Rio de Janeiro Botanical Garden Herbarium (RB)	56346	Angiospermae	Pereira, E.	1943
Rio de Janeiro Botanical Garden Herbarium (RB)	449191	Angiospermae	Sampaio, J. J.	1944
Rio de Janeiro Botanical Garden Herbarium (RB)	449140	Angiospermae	Sampaio, J. J.	1944
Rio de Janeiro Botanical Garden Herbarium (RB)	26087	Angiospermae	Brade, A. C.	1934
Rio de Janeiro Botanical Garden Herbarium (RB)	529984	Angiospermae	Camerik, A. M.	1975
Rio de Janeiro Botanical Garden Herbarium (RB)	529972	Angiospermae	Camerik, A. M.	1975
Rio de Janeiro Botanical Garden Herbarium (RB)	652700	Angiospermae	Gaui, T. D.	2015
Rio de Janeiro Botanical Garden Herbarium (RB)	462288	Angiospermae	Heiden, G.	2007
Rio de Janeiro Botanical Garden Herbarium (RB)	460444	Angiospermae	Heiden, G.	2007
Rio de Janeiro Botanical Garden Herbarium (RB)	465507	Angiospermae	Heiden, G.	2008
Rio de Janeiro Botanical Garden Herbarium (RB)	465508	Angiospermae	Heiden, G.	2008
Rio de Janeiro Botanical Garden Herbarium (RB)	444374	Angiospermae	Salazar Yepes, M.	2007
Rio de Janeiro Botanical Garden Herbarium (RB)	529993	Angiospermae	Camerik, A. M.	1975
Rio de Janeiro Botanical Garden Herbarium (RB)	114857	Angiospermae	Pereira, E.	1962
Rio de Janeiro Botanical Garden Herbarium (RB)	449092	Angiospermae	Andrade, S. V.	1965
Rio de Janeiro Botanical Garden Herbarium (RB)	460483	Angiospermae	Heiden, G.	2007
Rio de Janeiro Botanical Garden Herbarium (RB)	460456	Angiospermae	Heiden, G.	2007
Rio de Janeiro Botanical Garden Herbarium (RB)	460455	Angiospermae	Heiden, G.	2007
Rio de Janeiro Botanical Garden Herbarium (RB)	449151	Angiospermae	Andrade, S. V.	1966
Rio de Janeiro Botanical Garden Herbarium (RB)	248199	Angiospermae	Brade, A. C.	1935
Rio de Janeiro Botanical Garden Herbarium (RB)	32935	Angiospermae	Brade, A. C.	1937
Rio de Janeiro Botanical Garden Herbarium (RB)	465488	Angiospermae	Heiden, G.	2008
Rio de Janeiro Botanical Garden Herbarium (RB)	465487	Angiospermae	Heiden, G.	2008
Rio de Janeiro Botanical Garden Herbarium (RB)	71957	Angiospermae	Occhioni, P.	1947
Rio de Janeiro Botanical Garden Herbarium (RB)	123772	Angiospermae	Pereira, E.	1963
Rio de Janeiro Botanical Garden Herbarium (RB)	449660	Angiospermae	Andrade, S. V.	1966
Rio de Janeiro Botanical Garden Herbarium (RB)	448991	Angiospermae	Andrade, S. V.	1972
Rio de Janeiro Botanical Garden Herbarium (RB)	28169	Angiospermae	Brade, A. C.	1936
Rio de Janeiro Botanical Garden Herbarium (RB)	52019	Angiospermae	Brade, A. C.	1945
Rio de Janeiro Botanical Garden Herbarium (RB)	657608	Angiospermae	Gaui, T. D.	2015
Rio de Janeiro Botanical Garden Herbarium (RB)	460475	Angiospermae	Heiden, G.	2007
Rio de Janeiro Botanical Garden Herbarium (RB)	460476	Angiospermae	Heiden, G.	2007
Rio de Janeiro Botanical Garden Herbarium (RB)	61347	Angiospermae	Lanstyak, L.	1939
Rio de Janeiro Botanical Garden Herbarium (RB)	448972	Angiospermae	Lanstyak, L.	1939
Rio de Janeiro Botanical Garden Herbarium (RB)	362770	Angiospermae	Maas, P. J. M.	1977
Rio de Janeiro Botanical Garden Herbarium (RB)	247326	Angiospermae	Martinelli, G.	1978
Rio de Janeiro Botanical Garden Herbarium (RB)	34486	Angiospermae	Pilger	1934
Rio de Janeiro Botanical Garden Herbarium (RB)	128306	Angiospermae	Barth, O. M.	1961
Rio de Janeiro Botanical Garden Herbarium (RB)	8990	Angiospermae	Campos Porto, P.	1918
Rio de Janeiro Botanical Garden Herbarium (RB)	454880	Angiospermae	Schumm, L.	2005
Rio de Janeiro Botanical Garden Herbarium (RB)	454882	Angiospermae	Schumm, L.	2005
Rio de Janeiro Botanical Garden Herbarium (RB)	454842	Angiospermae	Schumm, L.	2005
Rio de Janeiro Botanical Garden Herbarium (RB)	462301	Angiospermae	Heiden, G.	2007
Rio de Janeiro Botanical Garden Herbarium (RB)	54656	Angiospermae	Pereira, A. B.	1945
Rio de Janeiro Botanical Garden Herbarium (RB)	449142	Angiospermae	Sampaio, J. J.	1957
Rio de Janeiro Botanical Garden Herbarium (RB)	131426	Angiospermae	Vianna, M. C.	1964
Rio de Janeiro Botanical Garden Herbarium (RB)	131425	Angiospermae	Vianna, M. C.	1964
Rio de Janeiro Botanical Garden Herbarium (RB)	449116	Angiospermae	Andrade, S. V.	1964
Rio de Janeiro Botanical Garden Herbarium (RB)	8995	Angiospermae	Campos Porto, P.	1914
Rio de Janeiro Botanical Garden Herbarium (RB)	318448	Angiospermae	Eiten, G.	1966
Rio de Janeiro Botanical Garden Herbarium (RB)	450665	Angiospermae	no information	1954
Rio de Janeiro Botanical Garden Herbarium (RB)	528821	Angiospermae	no information	1968
Rio de Janeiro Botanical Garden Herbarium (RB)	54657	Angiospermae	Pereira, A. B.	1945
Rio de Janeiro Botanical Garden Herbarium (RB)	449204	Angiospermae	Seu Luis	1997
Rio de Janeiro Botanical Garden Herbarium (RB)	1938	Angiospermae	Barros, W. D.	1940
Rio de Janeiro Botanical Garden Herbarium (RB)	449169	Angiospermae	Barros, W. D.	1942
Rio de Janeiro Botanical Garden Herbarium (RB)	449064	Angiospermae	Barros, W. D.	1942
Rio de Janeiro Botanical Garden Herbarium (RB)	449186	Angiospermae	Brade, A. C.	1933
Rio de Janeiro Botanical Garden Herbarium (RB)	26106	Angiospermae	Brade, A. C.	1933
Rio de Janeiro Botanical Garden Herbarium (RB)	62263	Angiospermae	Brade, A. C.	1948
Rio de Janeiro Botanical Garden Herbarium (RB)	334058	Angiospermae	Braga, J. M. A.	1995
Rio de Janeiro Botanical Garden Herbarium (RB)	334041	Angiospermae	Braga, J. M. A.	1995
Rio de Janeiro Botanical Garden Herbarium (RB)	449065	Angiospermae	Campos Porto, P.	1918
Rio de Janeiro Botanical Garden Herbarium (RB)	8993	Angiospermae	Campos Porto, P.	1943
Rio de Janeiro Botanical Garden Herbarium (RB)	59549	Angiospermae	Duarte, A. P.	1947
Rio de Janeiro Botanical Garden Herbarium (RB)	318476	Angiospermae	Eiten, G.	1966
Rio de Janeiro Botanical Garden Herbarium (RB)	353045	Angiospermae	Guedes, R.	1995
Rio de Janeiro Botanical Garden Herbarium (RB)	465468	Angiospermae	Heiden, G.	2007
Rio de Janeiro Botanical Garden Herbarium (RB)	460433	Angiospermae	Heiden, G.	2007
Rio de Janeiro Botanical Garden Herbarium (RB)	449222	Angiospermae	Lanstyak, L.	1932
Rio de Janeiro Botanical Garden Herbarium (RB)	84204	Angiospermae	Pereira, E.	1953
Rio de Janeiro Botanical Garden Herbarium (RB)	346986	Angiospermae	Quinet, A.	1999
Rio de Janeiro Botanical Garden Herbarium (RB)	449194	Angiospermae	Sampaio, J. J.	1945
Rio de Janeiro Botanical Garden Herbarium (RB)	449156	Angiospermae	Sampaio, J. J.	1956
Rio de Janeiro Botanical Garden Herbarium (RB)	454876	Angiospermae	Schumm, L.	2005
Rio de Janeiro Botanical Garden Herbarium (RB)	639970	Angiospermae	Trovó, M. L. O.	2012
Rio de Janeiro Botanical Garden Herbarium (RB)	639966	Angiospermae	Trovó, M. L. O.	2012
Rio de Janeiro Botanical Garden Herbarium (RB)	640008	Angiospermae	Trovó, M. L. O.	2013
Rio de Janeiro Botanical Garden Herbarium (RB)	334092	Angiospermae	Vilela, M. L.	1994
Rio de Janeiro Botanical Garden Herbarium (RB)	334096	Angiospermae	Guedes, R.	1993
Rio de Janeiro Botanical Garden Herbarium (RB)	462300	Angiospermae	Heiden, G.	2007
Rio de Janeiro Botanical Garden Herbarium (RB)	348697	Angiospermae	Lima, M. P. M. de	1994
Rio de Janeiro Botanical Garden Herbarium (RB)	131427	Angiospermae	Strang, H. E.	1964
Rio de Janeiro Botanical Garden Herbarium (RB)	334099	Angiospermae	Vilela, M. L.	1994
Rio de Janeiro Botanical Garden Herbarium (RB)	334088	Angiospermae	Guedes, R.	1993
Rio de Janeiro Botanical Garden Herbarium (RB)	460457	Angiospermae	Heiden, G.	2007
Rio de Janeiro Botanical Garden Herbarium (RB)	338273	Angiospermae	Silva Neto, S. J.	1997
Rio de Janeiro Botanical Garden Herbarium (RB)	131424	Angiospermae	Vianna, M. C.	1964
Rio de Janeiro Botanical Garden Herbarium (RB)	448975	Angiospermae	Andrade, S. V.	1965
Rio de Janeiro Botanical Garden Herbarium (RB)	26102	Angiospermae	Brade, A. C.	1930
Rio de Janeiro Botanical Garden Herbarium (RB)	449192	Angiospermae	Brade, A. C.	1932
Rio de Janeiro Botanical Garden Herbarium (RB)	449075	Angiospermae	Campos Porto, P.	1928
Rio de Janeiro Botanical Garden Herbarium (RB)	419535	Angiospermae	Esteves, R. L.	2005
Rio de Janeiro Botanical Garden Herbarium (RB)	460443	Angiospermae	Heiden, G.	2007
Rio de Janeiro Botanical Garden Herbarium (RB)	460442	Angiospermae	Heiden, G.	2007
Rio de Janeiro Botanical Garden Herbarium (RB)	26063	Angiospermae	Brade, A. C.	1935
Rio de Janeiro Botanical Garden Herbarium (RB)	69158	Angiospermae	Brade, A. C.	1950
Rio de Janeiro Botanical Garden Herbarium (RB)	334004	Angiospermae	Braga, J. M. A.	1996
Rio de Janeiro Botanical Garden Herbarium (RB)	77960	Angiospermae	Burgeff	1952
Rio de Janeiro Botanical Garden Herbarium (RB)	296299	Angiospermae	Camerik, A. M.	1975
Rio de Janeiro Botanical Garden Herbarium (RB)	559909	Angiospermae	Camerik, A. M.	1975
Rio de Janeiro Botanical Garden Herbarium (RB)	559912	Angiospermae	Camerik, A. M.	1975
Rio de Janeiro Botanical Garden Herbarium (RB)	559896	Angiospermae	Camerik, A. M.	1975
Rio de Janeiro Botanical Garden Herbarium (RB)	334090	Angiospermae	Guedes, R.	1993
Rio de Janeiro Botanical Garden Herbarium (RB)	125552	Angiospermae	Hatschbach, G.	1964
Rio de Janeiro Botanical Garden Herbarium (RB)	462287	Angiospermae	Heiden, G.	2007
Rio de Janeiro Botanical Garden Herbarium (RB)	462286	Angiospermae	Heiden, G.	2007
Rio de Janeiro Botanical Garden Herbarium (RB)	460482	Angiospermae	Heiden, G.	2007
Rio de Janeiro Botanical Garden Herbarium (RB)	463916	Angiospermae	Heiden, G.	2007
Rio de Janeiro Botanical Garden Herbarium (RB)	465504	Angiospermae	Heiden, G.	2008
Rio de Janeiro Botanical Garden Herbarium (RB)	80811	Angiospermae	Kuhlmann, J. G.	1930
Rio de Janeiro Botanical Garden Herbarium (RB)	577949	Angiospermae	Lima, H. C. de.	2013
Rio de Janeiro Botanical Garden Herbarium (RB)	450538	Angiospermae	Maas, P. J. M.	1977
Rio de Janeiro Botanical Garden Herbarium (RB)	170308	Angiospermae	Strang, H. E.	1960
Rio de Janeiro Botanical Garden Herbarium (RB)	449133	Angiospermae	Andrade, S. V.	1967
Rio de Janeiro Botanical Garden Herbarium (RB)	52022	Angiospermae	Brade, A. C.	1945
Rio de Janeiro Botanical Garden Herbarium (RB)	69774	Angiospermae	Brade, A. C.	1950
Rio de Janeiro Botanical Garden Herbarium (RB)	530335	Angiospermae	Camerik, A. M.	1975
Rio de Janeiro Botanical Garden Herbarium (RB)	528814	Angiospermae	Camerik, A. M.	1975
Rio de Janeiro Botanical Garden Herbarium (RB)	462289	Angiospermae	Heiden, G.	2007
Rio de Janeiro Botanical Garden Herbarium (RB)	462290	Angiospermae	Heiden, G.	2007
Rio de Janeiro Botanical Garden Herbarium (RB)	465509	Angiospermae	Heiden, G.	2008
Rio de Janeiro Botanical Garden Herbarium (RB)	87261	Angiospermae	Kaempfe, R. W.	1931
Rio de Janeiro Botanical Garden Herbarium (RB)	201048	Angiospermae	Martinelli, G.	1978
Rio de Janeiro Botanical Garden Herbarium (RB)	16469	Angiospermae	Occhioni, P.	1921
Rio de Janeiro Botanical Garden Herbarium (RB)	56350	Angiospermae	Pereira, E.	1943
Rio de Janeiro Botanical Garden Herbarium (RB)	441501	Angiospermae	Saavedra, M. M.	2007
Rio de Janeiro Botanical Garden Herbarium (RB)	441503	Angiospermae	Saavedra, M. M.	2007
Rio de Janeiro Botanical Garden Herbarium (RB)	448986	Angiospermae	Andrade, S. V.	1966
Rio de Janeiro Botanical Garden Herbarium (RB)	449063	Angiospermae	Barros, W. D.	1942
Rio de Janeiro Botanical Garden Herbarium (RB)	449187	Angiospermae	Barros, W. D.	1942
Rio de Janeiro Botanical Garden Herbarium (RB)	1667	Angiospermae	Brade, A. C.	1913
Rio de Janeiro Botanical Garden Herbarium (RB)	26093	Angiospermae	Brade, A. C.	1936
Rio de Janeiro Botanical Garden Herbarium (RB)	334078	Angiospermae	Braga, J. M. A.	1995
Rio de Janeiro Botanical Garden Herbarium (RB)	25839	Angiospermae	Campos Porto, P.	1929
Rio de Janeiro Botanical Garden Herbarium (RB)	318460	Angiospermae	Eiten, G.	1966
Rio de Janeiro Botanical Garden Herbarium (RB)	639191	Angiospermae	Gaui, T. D.	2015
Rio de Janeiro Botanical Garden Herbarium (RB)	460459	Angiospermae	Heiden, G.	2007
Rio de Janeiro Botanical Garden Herbarium (RB)	449175	Angiospermae	Kuhlmann, J. G.	1922
Rio de Janeiro Botanical Garden Herbarium (RB)	449176	Angiospermae	Atala, F.	1960
Rio de Janeiro Botanical Garden Herbarium (RB)	69159	Angiospermae	Brade, A. C.	1950
Rio de Janeiro Botanical Garden Herbarium (RB)	25845	Angiospermae	Campos Porto, P.	1935
Rio de Janeiro Botanical Garden Herbarium (RB)	154963	Angiospermae	Dusén, P. K. H.	1902
Rio de Janeiro Botanical Garden Herbarium (RB)	465466	Angiospermae	Heiden, G.	2007
Rio de Janeiro Botanical Garden Herbarium (RB)	465461	Angiospermae	Heiden, G.	2007
Rio de Janeiro Botanical Garden Herbarium (RB)	465496	Angiospermae	Heiden, G.	2008
Rio de Janeiro Botanical Garden Herbarium (RB)	450651	Angiospermae	Mansano, V. F.	2007
Rio de Janeiro Botanical Garden Herbarium (RB)	170309	Angiospermae	Pereira, E.	1962
Rio de Janeiro Botanical Garden Herbarium (RB)	454730	Angiospermae	Schumm, L.	2005
Rio de Janeiro Botanical Garden Herbarium (RB)	454727	Angiospermae	Schumm, L.	2005
Rio de Janeiro Botanical Garden Herbarium (RB)	454847	Angiospermae	Schumm, L.	2005
Rio de Janeiro Botanical Garden Herbarium (RB)	454726	Angiospermae	Schumm, L.	2005
Rio de Janeiro Botanical Garden Herbarium (RB)	454729	Angiospermae	Schumm, L.	2005
Rio de Janeiro Botanical Garden Herbarium (RB)	454862	Angiospermae	Schumm, L.	2005
Rio de Janeiro Botanical Garden Herbarium (RB)	545268	Angiospermae	Silva, J. M.	2010
Rio de Janeiro Botanical Garden Herbarium (RB)	528853	Angiospermae	Camerik, A. M.	1975
Rio de Janeiro Botanical Garden Herbarium (RB)	463912	Angiospermae	Heiden, G.	2007
Rio de Janeiro Botanical Garden Herbarium (RB)	119599	Angiospermae	Pereira, E.	1963
Rio de Janeiro Botanical Garden Herbarium (RB)	334051	Angiospermae	Braga, J. M. A.	1996
Rio de Janeiro Botanical Garden Herbarium (RB)	348516	Angiospermae	Quinet, A.	1999
Rio de Janeiro Botanical Garden Herbarium (RB)	462297	Angiospermae	Heiden, G.	2007
Rio de Janeiro Botanical Garden Herbarium (RB)	454846	Angiospermae	Schumm, L.	2005
Rio de Janeiro Botanical Garden Herbarium (RB)	449129	Angiospermae	Andrade, S. V.	1965
Rio de Janeiro Botanical Garden Herbarium (RB)	449157	Angiospermae	Andrade, S. V.	1968
Rio de Janeiro Botanical Garden Herbarium (RB)	462299	Angiospermae	Heiden, G.	2007
Rio de Janeiro Botanical Garden Herbarium (RB)	462298	Angiospermae	Heiden, G.	2007
Rio de Janeiro Botanical Garden Herbarium (RB)	474726	Angiospermae	Barberena, F. F. V. A	2008
Rio de Janeiro Botanical Garden Herbarium (RB)	32938	Angiospermae	Brade, A. C.	1937
Rio de Janeiro Botanical Garden Herbarium (RB)	69776	Angiospermae	Brade, A. C.	1950
Rio de Janeiro Botanical Garden Herbarium (RB)	530332	Angiospermae	Camerik, A. M.	1975
Rio de Janeiro Botanical Garden Herbarium (RB)	559900	Angiospermae	Camerik, A. M.	1975
Rio de Janeiro Botanical Garden Herbarium (RB)	25849	Angiospermae	Campos Porto, P.	1935
Rio de Janeiro Botanical Garden Herbarium (RB)	28070	Angiospermae	Campos Porto, P.	1935
Rio de Janeiro Botanical Garden Herbarium (RB)	180187	Angiospermae	Ferreira, V. F.	1977
Rio de Janeiro Botanical Garden Herbarium (RB)	180339	Angiospermae	Ferreira, V. F.	1977
Rio de Janeiro Botanical Garden Herbarium (RB)	411970	Angiospermae	Giannerini, A. C.	2004
Rio de Janeiro Botanical Garden Herbarium (RB)	334089	Angiospermae	Guedes, R.	1994
Rio de Janeiro Botanical Garden Herbarium (RB)	460480	Angiospermae	Heiden, G.	2007
Rio de Janeiro Botanical Garden Herbarium (RB)	460481	Angiospermae	Heiden, G.	2007
Rio de Janeiro Botanical Garden Herbarium (RB)	460458	Angiospermae	Heiden, G.	2007
Rio de Janeiro Botanical Garden Herbarium (RB)	465506	Angiospermae	Heiden, G.	2008
Rio de Janeiro Botanical Garden Herbarium (RB)	196488	Angiospermae	Landrum, L. R.	1977
Rio de Janeiro Botanical Garden Herbarium (RB)	256785	Angiospermae	Maas, P. J. M.	1977
Rio de Janeiro Botanical Garden Herbarium (RB)	170313	Angiospermae	Strang, H. E.	1960
Rio de Janeiro Botanical Garden Herbarium (RB)	131428	Angiospermae	Strang, H. E.	1964
Rio de Janeiro Botanical Garden Herbarium (RB)	639958	Angiospermae	Trovó, M. L. O.	2012
Rio de Janeiro Botanical Garden Herbarium (RB)	449058	Angiospermae	Andrade, S. V.	1964
Rio de Janeiro Botanical Garden Herbarium (RB)	449106	Angiospermae	Andrade, S. V.	1965
Rio de Janeiro Botanical Garden Herbarium (RB)	268843	Angiospermae	Barire, J.	1977
Rio de Janeiro Botanical Garden Herbarium (RB)	449066	Angiospermae	Barros, W. D.	1941
Rio de Janeiro Botanical Garden Herbarium (RB)	323092	Angiospermae	Barros, W. D.	no information
Rio de Janeiro Botanical Garden Herbarium (RB)	449214	Angiospermae	Brade, A. C.	1933
Rio de Janeiro Botanical Garden Herbarium (RB)	184791	Angiospermae	Braga, P. I. S.	1972
Rio de Janeiro Botanical Garden Herbarium (RB)	530328	Angiospermae	Camerik, A. M.	1975
Rio de Janeiro Botanical Garden Herbarium (RB)	528879	Angiospermae	Camerik, A. M.	1975
Rio de Janeiro Botanical Garden Herbarium (RB)	362826	Angiospermae	Eiten, G.	1965
Rio de Janeiro Botanical Garden Herbarium (RB)	411673	Angiospermae	Ferreira, D. M.	2004
Rio de Janeiro Botanical Garden Herbarium (RB)	180336	Angiospermae	Ferreira, V. F.	1977
Rio de Janeiro Botanical Garden Herbarium (RB)	448958	Angiospermae	Fidalgo, O.	1955
Rio de Janeiro Botanical Garden Herbarium (RB)	657613	Angiospermae	Gaui, T. D.	2015
Rio de Janeiro Botanical Garden Herbarium (RB)	334097	Angiospermae	Guedes, R.	1994
Rio de Janeiro Botanical Garden Herbarium (RB)	462293	Angiospermae	Heiden, G.	2007
Rio de Janeiro Botanical Garden Herbarium (RB)	460440	Angiospermae	Heiden, G.	2007
Rio de Janeiro Botanical Garden Herbarium (RB)	460441	Angiospermae	Heiden, G.	2007
Rio de Janeiro Botanical Garden Herbarium (RB)	460446	Angiospermae	Heiden, G.	2007
Rio de Janeiro Botanical Garden Herbarium (RB)	460445	Angiospermae	Heiden, G.	2007
Rio de Janeiro Botanical Garden Herbarium (RB)	465495	Angiospermae	Heiden, G.	2008
Rio de Janeiro Botanical Garden Herbarium (RB)	465494	Angiospermae	Heiden, G.	2008
Rio de Janeiro Botanical Garden Herbarium (RB)	93574	Angiospermae	Kauffmann, M. E.	1955
Rio de Janeiro Botanical Garden Herbarium (RB)	362772	Angiospermae	Maas, P. J. M.	1977
Rio de Janeiro Botanical Garden Herbarium (RB)	196019	Angiospermae	Nunes, S.	1979
Rio de Janeiro Botanical Garden Herbarium (RB)	196018	Angiospermae	Nunes, S.	1979
Rio de Janeiro Botanical Garden Herbarium (RB)	640003	Angiospermae	Trovó, M. L. O.	2013
Rio de Janeiro Botanical Garden Herbarium (RB)	640029	Angiospermae	Trovó, M. L. O.	2014
Rio de Janeiro Botanical Garden Herbarium (RB)	449170	Angiospermae	Barros, W. D.	1940
Rio de Janeiro Botanical Garden Herbarium (RB)	28171	Angiospermae	Brade, A. C.	1936
Rio de Janeiro Botanical Garden Herbarium (RB)	28170	Angiospermae	Brade, A. C.	1936
Rio de Janeiro Botanical Garden Herbarium (RB)	334039	Angiospermae	Braga, J. M. A.	1995
Rio de Janeiro Botanical Garden Herbarium (RB)	334137	Angiospermae	Braga, J. M. A.	1997
Rio de Janeiro Botanical Garden Herbarium (RB)	528880	Angiospermae	Camerik, A. M.	1975
Rio de Janeiro Botanical Garden Herbarium (RB)	530298	Angiospermae	Camerik, A. M.	1975
Rio de Janeiro Botanical Garden Herbarium (RB)	449104	Angiospermae	Campos Porto, P.	1935
Rio de Janeiro Botanical Garden Herbarium (RB)	25829	Angiospermae	Campos Porto, P.	1936
Rio de Janeiro Botanical Garden Herbarium (RB)	153922	Angiospermae	Carauta, J. P. P.	1963
Rio de Janeiro Botanical Garden Herbarium (RB)	59548	Angiospermae	Duarte, A. P.	1947
Rio de Janeiro Botanical Garden Herbarium (RB)	93572	Angiospermae	Fidalgo, O.	1955
Rio de Janeiro Botanical Garden Herbarium (RB)	460478	Angiospermae	Heiden, G.	2007
Rio de Janeiro Botanical Garden Herbarium (RB)	460477	Angiospermae	Heiden, G.	2007
Rio de Janeiro Botanical Garden Herbarium (RB)	460452	Angiospermae	Heiden, G.	2007
Rio de Janeiro Botanical Garden Herbarium (RB)	465491	Angiospermae	Heiden, G.	2008
Rio de Janeiro Botanical Garden Herbarium (RB)	465490	Angiospermae	Heiden, G.	2008
Rio de Janeiro Botanical Garden Herbarium (RB)	303985	Angiospermae	Kuhlmann, J. G.	1930
Rio de Janeiro Botanical Garden Herbarium (RB)	268844	Angiospermae	Landrum, L. R.	1977
Rio de Janeiro Botanical Garden Herbarium (RB)	182361	Angiospermae	Lua, S. F.	1978
Rio de Janeiro Botanical Garden Herbarium (RB)	411501	Angiospermae	Maas, P. J. M.	1977
Rio de Janeiro Botanical Garden Herbarium (RB)	449673	Angiospermae	Magnanini, C.	2001
Rio de Janeiro Botanical Garden Herbarium (RB)	201046	Angiospermae	Martinelli, G.	1978
Rio de Janeiro Botanical Garden Herbarium (RB)	464025	Angiospermae	Meireles, J. E.	2008
Rio de Janeiro Botanical Garden Herbarium (RB)	530303	Angiospermae	no information	1968
Rio de Janeiro Botanical Garden Herbarium (RB)	190066	Angiospermae	Nunes, S.	1979
Rio de Janeiro Botanical Garden Herbarium (RB)	56349	Angiospermae	Pereira, E.	1943
Rio de Janeiro Botanical Garden Herbarium (RB)	109610	Angiospermae	Pereira, E.	1961
Rio de Janeiro Botanical Garden Herbarium (RB)	34487	Angiospermae	Pilger	1934
Rio de Janeiro Botanical Garden Herbarium (RB)	78480	Angiospermae	Rizzini, C. T.	1952
Rio de Janeiro Botanical Garden Herbarium (RB)	448955	Angiospermae	Strang, H. E.	1961
Rio de Janeiro Botanical Garden Herbarium (RB)	142828	Angiospermae	Sucre, D.	1969
Rio de Janeiro Botanical Garden Herbarium (RB)	285670	Angiospermae	Sylvestre, L.	1990
Rio de Janeiro Botanical Garden Herbarium (RB)	639956	Angiospermae	Trovó, M. L. O.	2012
Rio de Janeiro Botanical Garden Herbarium (RB)	128305	Angiospermae	Velloso, H. P.	1961
Rio de Janeiro Botanical Garden Herbarium (RB)	449671	Angiospermae	Magnanini, C.	2001
Rio de Janeiro Botanical Garden Herbarium (RB)	449139	Angiospermae	Andrade, S. V.	1965
Rio de Janeiro Botanical Garden Herbarium (RB)	482811	Angiospermae	Barros, Michel	2009
Rio de Janeiro Botanical Garden Herbarium (RB)	449099	Angiospermae	Campos Porto, P.	1925
Rio de Janeiro Botanical Garden Herbarium (RB)	25830	Angiospermae	Campos Porto, P.	1928
Rio de Janeiro Botanical Garden Herbarium (RB)	118566	Angiospermae	Castellanos, A.	1962
Rio de Janeiro Botanical Garden Herbarium (RB)	399066	Angiospermae	Freitas, L.	2004
Rio de Janeiro Botanical Garden Herbarium (RB)	449223	Angiospermae	Lanstyak, L.	1932
Rio de Janeiro Botanical Garden Herbarium (RB)	449226	Angiospermae	Lanstyak, L.	1939
Rio de Janeiro Botanical Garden Herbarium (RB)	61348	Angiospermae	Lanstyak, L.	1939
Rio de Janeiro Botanical Garden Herbarium (RB)	448965	Angiospermae	Lanstyak, L.	1939
Rio de Janeiro Botanical Garden Herbarium (RB)	441517	Angiospermae	Saavedra, M. M.	2007
Rio de Janeiro Botanical Garden Herbarium (RB)	28176	Angiospermae	Brade, A. C.	1936
Rio de Janeiro Botanical Garden Herbarium (RB)	528797	Angiospermae	Camerik, A. M.	1975
Rio de Janeiro Botanical Garden Herbarium (RB)	652740	Angiospermae	Gaui, T. D.	2015
Rio de Janeiro Botanical Garden Herbarium (RB)	449177	Angiospermae	Occhioni, P.	1921
Rio de Janeiro Botanical Garden Herbarium (RB)	16441	Angiospermae	Occhioni, P.	1921
Rio de Janeiro Botanical Garden Herbarium (RB)	56351	Angiospermae	Pereira, E.	1943
Rio de Janeiro Botanical Garden Herbarium (RB)	441497	Angiospermae	Saavedra, M. M.	2007
Rio de Janeiro Botanical Garden Herbarium (RB)	46465	Angiospermae	Brade, A. C.	1942
Rio de Janeiro Botanical Garden Herbarium (RB)	353001	Angiospermae	Braga, J. M. A.	1995
Rio de Janeiro Botanical Garden Herbarium (RB)	8989	Angiospermae	Campos Porto, P.	1918
Rio de Janeiro Botanical Garden Herbarium (RB)	25837	Angiospermae	Campos Porto, P.	1928
Rio de Janeiro Botanical Garden Herbarium (RB)	400080	Angiospermae	Mansano, V. F.	2004
Rio de Janeiro Botanical Garden Herbarium (RB)	400046	Angiospermae	Mansano, V. F.	2004
Rio de Janeiro Botanical Garden Herbarium (RB)	54658	Angiospermae	Pereira, A. B.	1945
Rio de Janeiro Botanical Garden Herbarium (RB)	61349	Angiospermae	Lanstyak, L.	1939
Rio de Janeiro Botanical Garden Herbarium (RB)	448964	Angiospermae	Andrade, S. V.	1967
Rio de Janeiro Botanical Garden Herbarium (RB)	26092	Angiospermae	Brade, A. C.	1933
Rio de Janeiro Botanical Garden Herbarium (RB)	32929	Angiospermae	Brade, A. C.	1937
Rio de Janeiro Botanical Garden Herbarium (RB)	32930	Angiospermae	Brade, A. C.	1937
Rio de Janeiro Botanical Garden Herbarium (RB)	69773	Angiospermae	Brade, A. C.	1950
Rio de Janeiro Botanical Garden Herbarium (RB)	334053	Angiospermae	Braga, J. M. A.	1995
Rio de Janeiro Botanical Garden Herbarium (RB)	535343	Angiospermae	Camerik, A. M.	1975
Rio de Janeiro Botanical Garden Herbarium (RB)	535388	Angiospermae	Camerik, A. M.	1975
Rio de Janeiro Botanical Garden Herbarium (RB)	529348	Angiospermae	Camerik, A. M.	1975
Rio de Janeiro Botanical Garden Herbarium (RB)	25835	Angiospermae	Campos Porto, P.	1929
Rio de Janeiro Botanical Garden Herbarium (RB)	134798	Angiospermae	Carauta, J. P. P.	1966
Rio de Janeiro Botanical Garden Herbarium (RB)	180188	Angiospermae	Ferreira, V. F.	1977
Rio de Janeiro Botanical Garden Herbarium (RB)	125561	Angiospermae	Hatschbach, G.	1964
Rio de Janeiro Botanical Garden Herbarium (RB)	164429	Angiospermae	Hunt, D. R.	1966
Rio de Janeiro Botanical Garden Herbarium (RB)	44225	Angiospermae	Lanstyak, L.	1938
Rio de Janeiro Botanical Garden Herbarium (RB)	348700	Angiospermae	Lima, M. P. M. de	1994
Rio de Janeiro Botanical Garden Herbarium (RB)	411502	Angiospermae	Maas, P. J. M.	1977
Rio de Janeiro Botanical Garden Herbarium (RB)	450645	Angiospermae	Mansano, V. F.	2007
Rio de Janeiro Botanical Garden Herbarium (RB)	457002	Angiospermae	Marquete, R.	2007
Rio de Janeiro Botanical Garden Herbarium (RB)	202756	Angiospermae	Martinelli, G.	1976
Rio de Janeiro Botanical Garden Herbarium (RB)	206050	Angiospermae	Martinelli, G.	1981
Rio de Janeiro Botanical Garden Herbarium (RB)	196020	Angiospermae	Nunes, S.	1980
Rio de Janeiro Botanical Garden Herbarium (RB)	109617	Angiospermae	Pereira, E.	1961
Rio de Janeiro Botanical Garden Herbarium (RB)	78481	Angiospermae	Rizzini, C. T.	1952
Rio de Janeiro Botanical Garden Herbarium (RB)	441504	Angiospermae	Saavedra, M. M.	2007
Rio de Janeiro Botanical Garden Herbarium (RB)	334084	Angiospermae	Silva Neto, S. J.	1995
Rio de Janeiro Botanical Garden Herbarium (RB)	1681	Angiospermae	Toledo, F. T. de.	1913
Rio de Janeiro Botanical Garden Herbarium (RB)	131461	Angiospermae	Vianna, M. C.	1964
Rio de Janeiro Botanical Garden Herbarium (RB)	84391	Angiospermae	Brade, A. C.	1913
Rio de Janeiro Botanical Garden Herbarium (RB)	26099	Angiospermae	Brade, A. C.	1933
Rio de Janeiro Botanical Garden Herbarium (RB)	32927	Angiospermae	Brade, A. C.	1937
Rio de Janeiro Botanical Garden Herbarium (RB)	52020	Angiospermae	Brade, A. C.	1945
Rio de Janeiro Botanical Garden Herbarium (RB)	69711	Angiospermae	Brade, A. C.	1950
Rio de Janeiro Botanical Garden Herbarium (RB)	528700	Angiospermae	Camerik, A. M.	1975
Rio de Janeiro Botanical Garden Herbarium (RB)	449230	Angiospermae	Lanstyak, L.	1939
Rio de Janeiro Botanical Garden Herbarium (RB)	81876	Angiospermae	Markgraf	no information
Rio de Janeiro Botanical Garden Herbarium (RB)	232171	Angiospermae	Martinelli, G.	1985
Rio de Janeiro Botanical Garden Herbarium (RB)	142821	Angiospermae	Sucre, D.	1969
Rio de Janeiro Botanical Garden Herbarium (RB)	285669	Angiospermae	Sylvestre, L.	1990
Rio de Janeiro Botanical Garden Herbarium (RB)	449265	Angiospermae	Toledo, F. T. de.	1913
Rio de Janeiro Botanical Garden Herbarium (RB)	131441	Angiospermae	Vianna, M. C.	1964
Rio de Janeiro Botanical Garden Herbarium (RB)	32928	Angiospermae	Brade, A. C.	1937
Rio de Janeiro Botanical Garden Herbarium (RB)	449182	Angiospermae	Kuhlmann, J. G.	1922
Rio de Janeiro Botanical Garden Herbarium (RB)	39363	Angiospermae	Markgraf	1938
Rio de Janeiro Botanical Garden Herbarium (RB)	39366	Angiospermae	Markgraf	1938
Rio de Janeiro Botanical Garden Herbarium (RB)	84209	Angiospermae	Pereira, E.	1953
Rio de Janeiro Botanical Garden Herbarium (RB)	449069	Angiospermae	Barros, W. D.	1942
Rio de Janeiro Botanical Garden Herbarium (RB)	46470	Angiospermae	Brade, A. C.	1942
Rio de Janeiro Botanical Garden Herbarium (RB)	448966	Angiospermae	Andrade, S. V.	1965
Rio de Janeiro Botanical Garden Herbarium (RB)	334104	Angiospermae	Braga, J. M. A.	1995
Rio de Janeiro Botanical Garden Herbarium (RB)	449190	Angiospermae	Barros, W. D.	1942
Rio de Janeiro Botanical Garden Herbarium (RB)	449227	Angiospermae	Lanstyak, L.	1939
Rio de Janeiro Botanical Garden Herbarium (RB)	2075	Angiospermae	Lanstyak, L.	1939
Rio de Janeiro Botanical Garden Herbarium (RB)	32939	Angiospermae	Brade, A. C.	1937
Rio de Janeiro Botanical Garden Herbarium (RB)	61350	Angiospermae	Lanstyak, L.	1939
Rio de Janeiro Botanical Garden Herbarium (RB)	34490	Angiospermae	Pilger	1934
Rio de Janeiro Botanical Garden Herbarium (RB)	334095	Angiospermae	Braga, J. M. A.	1995
Rio de Janeiro Botanical Garden Herbarium (RB)	414995	Angiospermae	Braga, J. M. A.	1997
Rio de Janeiro Botanical Garden Herbarium (RB)	449097	Angiospermae	Barros, W. D.	1942
Rio de Janeiro Botanical Garden Herbarium (RB)	46474	Angiospermae	Brade, A. C.	1942
Rio de Janeiro Botanical Garden Herbarium (RB)	518873	Angiospermae	Lobão, A.	2011
Rio de Janeiro Botanical Garden Herbarium (RB)	640532	Angiospermae	Guerra Santos, C. M.	2012
Rio de Janeiro Botanical Garden Herbarium (RB)	449202	Angiospermae	Andrade, S. V.	1967
Rio de Janeiro Botanical Garden Herbarium (RB)	25833	Angiospermae	Campos Porto, P.	1928
Rio de Janeiro Botanical Garden Herbarium (RB)	335149	Angiospermae	Carauta, J. P. P.	1990
Rio de Janeiro Botanical Garden Herbarium (RB)	84212	Angiospermae	Pereira, E.	1953
Rio de Janeiro Botanical Garden Herbarium (RB)	463251	Angiospermae	Brandes, A. F. N.	2005
Rio de Janeiro Botanical Garden Herbarium (RB)	463273	Angiospermae	Brandes, A. F. N.	2005
Rio de Janeiro Botanical Garden Herbarium (RB)	463020	Angiospermae	Brandes, A. F. N.	2005
Rio de Janeiro Botanical Garden Herbarium (RB)	462785	Angiospermae	Brandes, A. F. N.	2005
Rio de Janeiro Botanical Garden Herbarium (RB)	460284	Angiospermae	Brandes, A. F. N.	2005
Rio de Janeiro Botanical Garden Herbarium (RB)	460664	Angiospermae	Brandes, A. F. N.	2005
Rio de Janeiro Botanical Garden Herbarium (RB)	518886	Angiospermae	Lobão, A.	2011
Rio de Janeiro Botanical Garden Herbarium (RB)	511884	Angiospermae	Braga, J. M. A.	1997
Rio de Janeiro Botanical Garden Herbarium (RB)	449255	Angiospermae	Castellanos, A.	1960
Rio de Janeiro Botanical Garden Herbarium (RB)	440345	Angiospermae	Lima, M. P. M. de	1994
Rio de Janeiro Botanical Garden Herbarium (RB)	518885	Angiospermae	Lobão, A.	2011
Rio de Janeiro Botanical Garden Herbarium (RB)	232170	Angiospermae	Martinelli, G.	1985
Rio de Janeiro Botanical Garden Herbarium (RB)	610187	Angiospermae	Neves, D. M.	2013
Rio de Janeiro Botanical Garden Herbarium (RB)	123775	Angiospermae	Pereira, C.	1963
Rio de Janeiro Botanical Garden Herbarium (RB)	462385	Angiospermae	Brandes, A. F. N.	2008
Rio de Janeiro Botanical Garden Herbarium (RB)	348830	Angiospermae	Guedes, R.	1995
Rio de Janeiro Botanical Garden Herbarium (RB)	462805	Angiospermae	Saavedra, M. M.	2010
Rio de Janeiro Botanical Garden Herbarium (RB)	449073	Angiospermae	Andrade, S. V.	1976
Rio de Janeiro Botanical Garden Herbarium (RB)	26101	Angiospermae	Brade, A. C.	1933
Rio de Janeiro Botanical Garden Herbarium (RB)	59552	Angiospermae	Duarte, A. P.	1947
Rio de Janeiro Botanical Garden Herbarium (RB)	449306	Angiospermae	Lanstyak, L.	1937
Rio de Janeiro Botanical Garden Herbarium (RB)	26095	Angiospermae	Brade, A. C.	1933
Rio de Janeiro Botanical Garden Herbarium (RB)	449086	Angiospermae	Campos Porto, P.	1915
Rio de Janeiro Botanical Garden Herbarium (RB)	8992	Angiospermae	Campos Porto, P.	1918
Rio de Janeiro Botanical Garden Herbarium (RB)	449090	Angiospermae	Campos Porto, P.	1936
Rio de Janeiro Botanical Garden Herbarium (RB)	87825	Angiospermae	Duarte, A. P.	1954
Rio de Janeiro Botanical Garden Herbarium (RB)	419539	Angiospermae	Esteves, R. L.	2005
Rio de Janeiro Botanical Garden Herbarium (RB)	29207	Angiospermae	Lanstyak, L.	1936
Rio de Janeiro Botanical Garden Herbarium (RB)	449229	Angiospermae	Lanstyak, L.	1938
Rio de Janeiro Botanical Garden Herbarium (RB)	28072	Angiospermae	no information	1936
Rio de Janeiro Botanical Garden Herbarium (RB)	197945	Angiospermae	Nunes, S.	1980
Rio de Janeiro Botanical Garden Herbarium (RB)	166791	Angiospermae	Sucre, D.	1969
Rio de Janeiro Botanical Garden Herbarium (RB)	449070	Angiospermae	Andrade, S. V.	1965
Rio de Janeiro Botanical Garden Herbarium (RB)	449159	Angiospermae	Andrade, S. V.	1966
Rio de Janeiro Botanical Garden Herbarium (RB)	28177	Angiospermae	Brade, A. C.	1936
Rio de Janeiro Botanical Garden Herbarium (RB)	46471	Angiospermae	Brade, A. C.	1942
Rio de Janeiro Botanical Garden Herbarium (RB)	62268	Angiospermae	Brade, A. C.	1948
Rio de Janeiro Botanical Garden Herbarium (RB)	448962	Angiospermae	Andrade, S. V.	1962
Rio de Janeiro Botanical Garden Herbarium (RB)	449120	Angiospermae	Andrade, S. V.	1966
Rio de Janeiro Botanical Garden Herbarium (RB)	47270	Angiospermae	Barros, W. D.	1941
Rio de Janeiro Botanical Garden Herbarium (RB)	449174	Angiospermae	Barros, W. D.	1941
Rio de Janeiro Botanical Garden Herbarium (RB)	127358	Angiospermae	Barros, W. D.	1942
Rio de Janeiro Botanical Garden Herbarium (RB)	1665	Angiospermae	Brade, A. C.	1913
Rio de Janeiro Botanical Garden Herbarium (RB)	66475	Angiospermae	Mello, C.	no information
Rio de Janeiro Botanical Garden Herbarium (RB)	57147	Angiospermae	no information	no information
Rio de Janeiro Botanical Garden Herbarium (RB)	84208	Angiospermae	Pereira, E.	1953
Rio de Janeiro Botanical Garden Herbarium (RB)	46467	Angiospermae	Brade, A. C.	1942
Rio de Janeiro Botanical Garden Herbarium (RB)	26107	Angiospermae	Brade, A. C.	1934
Rio de Janeiro Botanical Garden Herbarium (RB)	78451	Angiospermae	Brade, A. C.	1952
Rio de Janeiro Botanical Garden Herbarium (RB)	379855	Angiospermae	Braga, J. M. A.	1997
Rio de Janeiro Botanical Garden Herbarium (RB)	449252	Angiospermae	Castellanos, A.	1962
Rio de Janeiro Botanical Garden Herbarium (RB)	400055	Angiospermae	Mansano, V. F.	2004
Rio de Janeiro Botanical Garden Herbarium (RB)	69789	Angiospermae	Brade, A. C.	1950
Rio de Janeiro Botanical Garden Herbarium (RB)	28160	Angiospermae	Brade, A. C.	1936
Rio de Janeiro Botanical Garden Herbarium (RB)	529386	Angiospermae	Camerik, A. M.	1975
Rio de Janeiro Botanical Garden Herbarium (RB)	529398	Angiospermae	Camerik, A. M.	1975
Rio de Janeiro Botanical Garden Herbarium (RB)	39365	Angiospermae	Markgraf	1938
Rio de Janeiro Botanical Garden Herbarium (RB)	334081	Angiospermae	Braga, J. M. A.	1995
Rio de Janeiro Botanical Garden Herbarium (RB)	334050	Angiospermae	Braga, J. M. A.	1996
Rio de Janeiro Botanical Garden Herbarium (RB)	34488	Angiospermae	Pilger	1934
Rio de Janeiro Botanical Garden Herbarium (RB)	26077	Angiospermae	Brade, A. C.	1935
Rio de Janeiro Botanical Garden Herbarium (RB)	69782	Angiospermae	Brade, A. C.	1950
Rio de Janeiro Botanical Garden Herbarium (RB)	62266	Angiospermae	Brade, A. C.	no information
Rio de Janeiro Botanical Garden Herbarium (RB)	334056	Angiospermae	Braga, J. M. A.	1995
Rio de Janeiro Botanical Garden Herbarium (RB)	535349	Angiospermae	Camerik, A. M.	1975
Rio de Janeiro Botanical Garden Herbarium (RB)	535814	Angiospermae	Camerik, A. M.	1975
Rio de Janeiro Botanical Garden Herbarium (RB)	535345	Angiospermae	Camerik, A. M.	1975
Rio de Janeiro Botanical Garden Herbarium (RB)	25836	Angiospermae	Campos Porto, P.	1929
Rio de Janeiro Botanical Garden Herbarium (RB)	25843	Angiospermae	Campos Porto, P.	1935
Rio de Janeiro Botanical Garden Herbarium (RB)	110422	Angiospermae	Fromm, E.	1959
Rio de Janeiro Botanical Garden Herbarium (RB)	87262	Angiospermae	Kaempfe, R. W.	1928
Rio de Janeiro Botanical Garden Herbarium (RB)	449231	Angiospermae	Lanstyak, L.	1939
Rio de Janeiro Botanical Garden Herbarium (RB)	450652	Angiospermae	Mansano, V. F.	2007
Rio de Janeiro Botanical Garden Herbarium (RB)	188464	Angiospermae	Nunes, S.	1979
Rio de Janeiro Botanical Garden Herbarium (RB)	197946	Angiospermae	Nunes, S.	1980
Rio de Janeiro Botanical Garden Herbarium (RB)	71964	Angiospermae	Occhioni, P.	1947
Rio de Janeiro Botanical Garden Herbarium (RB)	109613	Angiospermae	Pereira, E.	1961
Rio de Janeiro Botanical Garden Herbarium (RB)	441509	Angiospermae	Saavedra, M. M.	2007
Rio de Janeiro Botanical Garden Herbarium (RB)	441495	Angiospermae	Saavedra, M. M.	2007
Rio de Janeiro Botanical Garden Herbarium (RB)	110423	Angiospermae	Scheinvar, L.	1959
Rio de Janeiro Botanical Garden Herbarium (RB)	142822	Angiospermae	Sucre, D.	1969
Rio de Janeiro Botanical Garden Herbarium (RB)	166786	Angiospermae	Sucre, D.	1969
Rio de Janeiro Botanical Garden Herbarium (RB)	334073	Angiospermae	Guedes, R.	1994
Rio de Janeiro Botanical Garden Herbarium (RB)	449067	Angiospermae	Andrade, S. V.	1965
Rio de Janeiro Botanical Garden Herbarium (RB)	296295	Angiospermae	Camerik, A. M.	1975
Rio de Janeiro Botanical Garden Herbarium (RB)	534677	Angiospermae	Camerik, A. M.	1975
Rio de Janeiro Botanical Garden Herbarium (RB)	118601	Angiospermae	Carauta, J. P. P.	1963
Rio de Janeiro Botanical Garden Herbarium (RB)	134799	Angiospermae	Carauta, J. P. P.	1966
Rio de Janeiro Botanical Garden Herbarium (RB)	110534	Angiospermae	Kuhlmann, J. G.	1930
Rio de Janeiro Botanical Garden Herbarium (RB)	449188	Angiospermae	Lanstyak, L.	1932
Rio de Janeiro Botanical Garden Herbarium (RB)	457003	Angiospermae	Marquete, R.	2007
Rio de Janeiro Botanical Garden Herbarium (RB)	529433	Angiospermae	no information	1968
Rio de Janeiro Botanical Garden Herbarium (RB)	196021	Angiospermae	Nunes, S.	1979
Rio de Janeiro Botanical Garden Herbarium (RB)	71966	Angiospermae	Occhioni, P.	1948
Rio de Janeiro Botanical Garden Herbarium (RB)	557806	Angiospermae	Oliveira, J. A.	2012
Rio de Janeiro Botanical Garden Herbarium (RB)	84211	Angiospermae	Pereira, E.	1953
Rio de Janeiro Botanical Garden Herbarium (RB)	78482	Angiospermae	Rizzini, C. T.	1952
Rio de Janeiro Botanical Garden Herbarium (RB)	441502	Angiospermae	Saavedra, M. M.	2007
Rio de Janeiro Botanical Garden Herbarium (RB)	32933	Angiospermae	Brade, A. C.	1937
Rio de Janeiro Botanical Garden Herbarium (RB)	69780	Angiospermae	Brade, A. C.	1950
Rio de Janeiro Botanical Garden Herbarium (RB)	5786	Angiospermae	Campos Porto, P.	1915
Rio de Janeiro Botanical Garden Herbarium (RB)	8994	Angiospermae	Campos Porto, P.	1918
Rio de Janeiro Botanical Garden Herbarium (RB)	449118	Angiospermae	Lanstyak, L.	1939
Rio de Janeiro Botanical Garden Herbarium (RB)	464029	Angiospermae	Meireles, J. E.	2007
Rio de Janeiro Botanical Garden Herbarium (RB)	16493	Angiospermae	Occhioni, P.	1921
Rio de Janeiro Botanical Garden Herbarium (RB)	109614	Angiospermae	Pereira, E.	1961
Rio de Janeiro Botanical Garden Herbarium (RB)	449089	Angiospermae	Campos Porto, P.	1915
Rio de Janeiro Botanical Garden Herbarium (RB)	29208	Angiospermae	Lanstyak, L.	1936
Rio de Janeiro Botanical Garden Herbarium (RB)	449107	Angiospermae	Andrade, S. V.	1967
Rio de Janeiro Botanical Garden Herbarium (RB)	449213	Angiospermae	Andrade, S. V.	1972
Rio de Janeiro Botanical Garden Herbarium (RB)	449178	Angiospermae	Atala, F.	1960
Rio de Janeiro Botanical Garden Herbarium (RB)	128308	Angiospermae	Barth, O. M.	1960
Rio de Janeiro Botanical Garden Herbarium (RB)	26075	Angiospermae	Brade, A. C.	1935
Rio de Janeiro Botanical Garden Herbarium (RB)	28173	Angiospermae	Brade, A. C.	1936
Rio de Janeiro Botanical Garden Herbarium (RB)	32945	Angiospermae	Brade, A. C.	1937
Rio de Janeiro Botanical Garden Herbarium (RB)	334107	Angiospermae	Braga, J. M. A.	1995
Rio de Janeiro Botanical Garden Herbarium (RB)	334048	Angiospermae	Braga, J. M. A.	1996
Rio de Janeiro Botanical Garden Herbarium (RB)	334057	Angiospermae	Braga, J. M. A.	1996
Rio de Janeiro Botanical Garden Herbarium (RB)	528742	Angiospermae	Camerik, A. M.	1975
Rio de Janeiro Botanical Garden Herbarium (RB)	528774	Angiospermae	Camerik, A. M.	1975
Rio de Janeiro Botanical Garden Herbarium (RB)	528786	Angiospermae	Camerik, A. M.	1975
Rio de Janeiro Botanical Garden Herbarium (RB)	528789	Angiospermae	Camerik, A. M.	1975
Rio de Janeiro Botanical Garden Herbarium (RB)	528783	Angiospermae	Camerik, A. M.	1975
Rio de Janeiro Botanical Garden Herbarium (RB)	296303	Angiospermae	Camerik, A. M.	1975
Rio de Janeiro Botanical Garden Herbarium (RB)	25850	Angiospermae	Campos Porto, P.	1935
Rio de Janeiro Botanical Garden Herbarium (RB)	384532	Angiospermae	Mansano, V. F.	2003
Rio de Janeiro Botanical Garden Herbarium (RB)	16464	Angiospermae	Occhioni, P.	1921
Rio de Janeiro Botanical Garden Herbarium (RB)	441496	Angiospermae	Saavedra, M. M.	2007
Rio de Janeiro Botanical Garden Herbarium (RB)	28175	Angiospermae	Brade, A. C.	1936
Rio de Janeiro Botanical Garden Herbarium (RB)	46468	Angiospermae	Brade, A. C.	1942
Rio de Janeiro Botanical Garden Herbarium (RB)	334106	Angiospermae	Braga, J. M. A.	1995
Rio de Janeiro Botanical Garden Herbarium (RB)	296290	Angiospermae	Camerik, A. M.	1975
Rio de Janeiro Botanical Garden Herbarium (RB)	441513	Angiospermae	Saavedra, M. M.	2007
Rio de Janeiro Botanical Garden Herbarium (RB)	449135	Angiospermae	Andrade, S. V.	1965
Rio de Janeiro Botanical Garden Herbarium (RB)	142355	Angiospermae	Barros, W. D.	1949
Rio de Janeiro Botanical Garden Herbarium (RB)	26079	Angiospermae	Brade, A. C.	1935
Rio de Janeiro Botanical Garden Herbarium (RB)	32944	Angiospermae	Brade, A. C.	1937
Rio de Janeiro Botanical Garden Herbarium (RB)	69160	Angiospermae	Brade, A. C.	1950
Rio de Janeiro Botanical Garden Herbarium (RB)	334040	Angiospermae	Braga, J. M. A.	1995
Rio de Janeiro Botanical Garden Herbarium (RB)	232212	Angiospermae	Martinelli, G.	1985
Rio de Janeiro Botanical Garden Herbarium (RB)	449166	Angiospermae	no information	no information
Rio de Janeiro Botanical Garden Herbarium (RB)	557805	Angiospermae	Oliveira, J. A.	2012
Rio de Janeiro Botanical Garden Herbarium (RB)	28166	Angiospermae	Brade, A. C.	1936
Rio de Janeiro Botanical Garden Herbarium (RB)	415738	Angiospermae	Brade, A. C.	1937
Rio de Janeiro Botanical Garden Herbarium (RB)	334049	Angiospermae	Braga, J. M. A.	1996
Rio de Janeiro Botanical Garden Herbarium (RB)	34485	Angiospermae	Pilger	1934
Rio de Janeiro Botanical Garden Herbarium (RB)	449148	Angiospermae	Andrade, S. V.	1966
Rio de Janeiro Botanical Garden Herbarium (RB)	448981	Angiospermae	Andrade, S. V.	1972
Rio de Janeiro Botanical Garden Herbarium (RB)	146974	Angiospermae	Barros, W. D.	1941
Rio de Janeiro Botanical Garden Herbarium (RB)	32946	Angiospermae	Brade, A. C.	1937
Rio de Janeiro Botanical Garden Herbarium (RB)	334079	Angiospermae	Braga, J. M. A.	1995
Rio de Janeiro Botanical Garden Herbarium (RB)	334045	Angiospermae	Braga, J. M. A.	1996
Rio de Janeiro Botanical Garden Herbarium (RB)	529345	Angiospermae	Camerik, A. M.	1975
Rio de Janeiro Botanical Garden Herbarium (RB)	59554	Angiospermae	Duarte, A. P.	1947
Rio de Janeiro Botanical Garden Herbarium (RB)	409363	Angiospermae	Gottsberger, G.	1977
Rio de Janeiro Botanical Garden Herbarium (RB)	39364	Angiospermae	Markgraf	1958
Rio de Janeiro Botanical Garden Herbarium (RB)	362113	Angiospermae	no information	no information
Rio de Janeiro Botanical Garden Herbarium (RB)	441499	Angiospermae	Saavedra, M. M.	2007
Rio de Janeiro Botanical Garden Herbarium (RB)	131459	Angiospermae	Strang, H. E.	1964
Rio de Janeiro Botanical Garden Herbarium (RB)	32936	Angiospermae	Brade, A. C.	1937
Rio de Janeiro Botanical Garden Herbarium (RB)	400057	Angiospermae	Mansano, V. F.	2004
Rio de Janeiro Botanical Garden Herbarium (RB)	16475	Angiospermae	Occhioni, P.	1921
Rio de Janeiro Botanical Garden Herbarium (RB)	8985	Angiospermae	Campos Porto, P.	1918
Rio de Janeiro Botanical Garden Herbarium (RB)	232189	Angiospermae	Martinelli, G.	1985
Rio de Janeiro Botanical Garden Herbarium (RB)	118588	Angiospermae	Strang, H. E.	1962
Rio de Janeiro Botanical Garden Herbarium (RB)	163213	Angiospermae	no information	1973
Rio de Janeiro Botanical Garden Herbarium (RB)	366655	Angiospermae	Casari, M. B.	1980
Rio de Janeiro Botanical Garden Herbarium (RB)	129546	Angiospermae	Barros, W. D.	1942
Rio de Janeiro Botanical Garden Herbarium (RB)	449102	Angiospermae	Barros, W. D.	1942
Rio de Janeiro Botanical Garden Herbarium (RB)	52017	Angiospermae	Brade, A. C.	1945
Rio de Janeiro Botanical Garden Herbarium (RB)	62269	Angiospermae	Brade, A. C.	1948
Rio de Janeiro Botanical Garden Herbarium (RB)	232280	Angiospermae	Martinelli, G.	1985
Rio de Janeiro Botanical Garden Herbarium (RB)	366656	Angiospermae	MacLeish, N. F. F.	1980
Rio de Janeiro Botanical Garden Herbarium (RB)	166790	Angiospermae	Sucre, D.	1969
Rio de Janeiro Botanical Garden Herbarium (RB)	26088	Angiospermae	Brade, A. C.	1934
Rio de Janeiro Botanical Garden Herbarium (RB)	52024	Angiospermae	Brade, A. C.	1945
Rio de Janeiro Botanical Garden Herbarium (RB)	652736	Angiospermae	Gaui, T. D.	2015
Rio de Janeiro Botanical Garden Herbarium (RB)	59553	Angiospermae	Pereira, E.	1947
Rio de Janeiro Botanical Garden Herbarium (RB)	449121	Angiospermae	Andrade, S. V.	1965
Rio de Janeiro Botanical Garden Herbarium (RB)	415374	Angiospermae	Barros, W. D.	1941
Rio de Janeiro Botanical Garden Herbarium (RB)	28163	Angiospermae	Brade, A. C.	1936
Rio de Janeiro Botanical Garden Herbarium (RB)	334046	Angiospermae	Braga, J. M. A.	1996
Rio de Janeiro Botanical Garden Herbarium (RB)	5763	Angiospermae	Campos Porto, P.	1915
Rio de Janeiro Botanical Garden Herbarium (RB)	25831	Angiospermae	Campos Porto, P.	1929
Rio de Janeiro Botanical Garden Herbarium (RB)	256784	Angiospermae	Maas, P. J. M.	1977
Rio de Janeiro Botanical Garden Herbarium (RB)	39367	Angiospermae	Markgraf	1938
Rio de Janeiro Botanical Garden Herbarium (RB)	232195	Angiospermae	Martinelli, G.	1985
Rio de Janeiro Botanical Garden Herbarium (RB)	103272	Angiospermae	N, L. B.	1947
Rio de Janeiro Botanical Garden Herbarium (RB)	84207	Angiospermae	Pereira, E.	1953
Rio de Janeiro Botanical Garden Herbarium (RB)	621052	Angiospermae	Saavedra, M. M.	2012
Rio de Janeiro Botanical Garden Herbarium (RB)	251322	Angiospermae	Soares, J. M.	no information
Rio de Janeiro Botanical Garden Herbarium (RB)	131451	Angiospermae	Vianna, M. C.	1964
Rio de Janeiro Botanical Garden Herbarium (RB)	449161	Angiospermae	Barros, W. D.	1942
Rio de Janeiro Botanical Garden Herbarium (RB)	46472	Angiospermae	Brade, A. C.	1942
Rio de Janeiro Botanical Garden Herbarium (RB)	46473	Angiospermae	Brade, A. C.	1942
Rio de Janeiro Botanical Garden Herbarium (RB)	62262	Angiospermae	Brade, A. C.	1948
Rio de Janeiro Botanical Garden Herbarium (RB)	334068	Angiospermae	Braga, J. M. A.	1995
Rio de Janeiro Botanical Garden Herbarium (RB)	334069	Angiospermae	Braga, J. M. A.	1995
Rio de Janeiro Botanical Garden Herbarium (RB)	119600	Angiospermae	Pereira, E.	1963
Rio de Janeiro Botanical Garden Herbarium (RB)	26072	Angiospermae	Brade, A. C.	1935
Rio de Janeiro Botanical Garden Herbarium (RB)	450649	Angiospermae	Mansano, V. F.	2007
Rio de Janeiro Botanical Garden Herbarium (RB)	109612	Angiospermae	Pereira, E.	1961
Rio de Janeiro Botanical Garden Herbarium (RB)	441515	Angiospermae	Saavedra, M. M.	2007
Rio de Janeiro Botanical Garden Herbarium (RB)	109611	Angiospermae	Pereira, E.	1961
Rio de Janeiro Botanical Garden Herbarium (RB)	166783	Angiospermae	Sucre, D.	1969
Rio de Janeiro Botanical Garden Herbarium (RB)	26103	Angiospermae	Brade, A. C.	1933
Rio de Janeiro Botanical Garden Herbarium (RB)	329132	Angiospermae	Brade, A. C.	1933
Rio de Janeiro Botanical Garden Herbarium (RB)	28159	Angiospermae	Brade, A. C.	1936
Rio de Janeiro Botanical Garden Herbarium (RB)	32934	Angiospermae	Brade, A. C.	1937
Rio de Janeiro Botanical Garden Herbarium (RB)	102111	Angiospermae	Castellanos, A.	1958
Rio de Janeiro Botanical Garden Herbarium (RB)	449184	Angiospermae	Barros, W. D.	1942
Rio de Janeiro Botanical Garden Herbarium (RB)	26061	Angiospermae	Brade, A. C.	1935
Rio de Janeiro Botanical Garden Herbarium (RB)	29205	Angiospermae	Campos Porto, P.	1936
Rio de Janeiro Botanical Garden Herbarium (RB)	26070	Angiospermae	Brade, A. C.	1935
Rio de Janeiro Botanical Garden Herbarium (RB)	529519	Angiospermae	Camerik, A. M.	1975
Rio de Janeiro Botanical Garden Herbarium (RB)	530339	Angiospermae	Camerik, A. M.	1975
Rio de Janeiro Botanical Garden Herbarium (RB)	25846	Angiospermae	Campos Porto, P.	1935
Rio de Janeiro Botanical Garden Herbarium (RB)	197947	Angiospermae	Nunes, S.	1980
Rio de Janeiro Botanical Garden Herbarium (RB)	352730	Angiospermae	Silva Neto, S. J.	1995
Rio de Janeiro Botanical Garden Herbarium (RB)	334032	Angiospermae	Braga, J. M. A.	1995
Rio de Janeiro Botanical Garden Herbarium (RB)	26060	Angiospermae	Brade, A. C.	1935
Rio de Janeiro Botanical Garden Herbarium (RB)	26089	Angiospermae	Brade, A. C.	1934
Rio de Janeiro Botanical Garden Herbarium (RB)	334035	Angiospermae	Braga, J. M. A.	1995
Rio de Janeiro Botanical Garden Herbarium (RB)	467781	Angiospermae	Brandes, A. F. N.	2005
Rio de Janeiro Botanical Garden Herbarium (RB)	468992	Angiospermae	Brandes, A. F. N.	2005
Rio de Janeiro Botanical Garden Herbarium (RB)	468991	Angiospermae	Brandes, A. F. N.	2005
Rio de Janeiro Botanical Garden Herbarium (RB)	468990	Angiospermae	Brandes, A. F. N.	2005
Rio de Janeiro Botanical Garden Herbarium (RB)	568326	Angiospermae	Cardoso, L. J. T.	2011
Rio de Janeiro Botanical Garden Herbarium (RB)	197948	Angiospermae	Nunes, S.	1980
Rio de Janeiro Botanical Garden Herbarium (RB)	54654	Angiospermae	Pereira, A. B.	1945
Rio de Janeiro Botanical Garden Herbarium (RB)	441512	Angiospermae	Saavedra, M. M.	2007
Rio de Janeiro Botanical Garden Herbarium (RB)	26701	Angiospermae	Brade, A. C.	1935
Rio de Janeiro Botanical Garden Herbarium (RB)	52021	Angiospermae	Brade, A. C.	1945
Rio de Janeiro Botanical Garden Herbarium (RB)	335039	Angiospermae	Braga, J. M. A.	1995
Rio de Janeiro Botanical Garden Herbarium (RB)	166713	Angiospermae	Sucre, D.	1969
Rio de Janeiro Botanical Garden Herbarium (RB)	166782	Angiospermae	Sucre, D.	1969
Rio de Janeiro Botanical Garden Herbarium (RB)	26073	Angiospermae	Brade, A. C.	1935
Rio de Janeiro Botanical Garden Herbarium (RB)	8987	Angiospermae	Campos Porto, P.	1918
Rio de Janeiro Botanical Garden Herbarium (RB)	118590	Angiospermae	Castellanos, A.	1962
Rio de Janeiro Botanical Garden Herbarium (RB)	166881	Angiospermae	Zikan	1935
Rio de Janeiro Botanical Garden Herbarium (RB)	123781	Angiospermae	Pereira, C.	1963
Rio de Janeiro Botanical Garden Herbarium (RB)	26067	Angiospermae	Brade, A. C.	1935
Rio de Janeiro Botanical Garden Herbarium (RB)	334077	Angiospermae	Braga, J. M. A.	1995
Rio de Janeiro Botanical Garden Herbarium (RB)	449243	Angiospermae	Duarte, A. P.	1948
Rio de Janeiro Botanical Garden Herbarium (RB)	657623	Angiospermae	Gaui, T. D.	2015
Rio de Janeiro Botanical Garden Herbarium (RB)	2000	Angiospermae	Occhioni, P.	1927
Rio de Janeiro Botanical Garden Herbarium (RB)	449153	Angiospermae	Sampaio, J. J.	1944
Rio de Janeiro Botanical Garden Herbarium (RB)	1676	Angiospermae	Toledo, F. T. de.	1913
Rio de Janeiro Botanical Garden Herbarium (RB)	449152	Angiospermae	Andrade, S. V.	1966
Rio de Janeiro Botanical Garden Herbarium (RB)	449678	Angiospermae	Andrade, S. V.	1968
Rio de Janeiro Botanical Garden Herbarium (RB)	426866	Angiospermae	Barros, W. D.	no information
Rio de Janeiro Botanical Garden Herbarium (RB)	46476	Angiospermae	Brade, A. C.	1942
Rio de Janeiro Botanical Garden Herbarium (RB)	442351	Angiospermae	Carvalho-Silva, M.	2004
Rio de Janeiro Botanical Garden Herbarium (RB)	334033	Angiospermae	Braga, J. M. A.	1995
Rio de Janeiro Botanical Garden Herbarium (RB)	8991	Angiospermae	Campos Porto, P.	1918
Rio de Janeiro Botanical Garden Herbarium (RB)	395874	Angiospermae	Canela, M. B. F.	2003
Rio de Janeiro Botanical Garden Herbarium (RB)	71961	Angiospermae	Occhioni, P.	1948
Rio de Janeiro Botanical Garden Herbarium (RB)	26094	Angiospermae	Brade, A. C.	1933
Rio de Janeiro Botanical Garden Herbarium (RB)	318483	Angiospermae	Eiten, G.	1966
Rio de Janeiro Botanical Garden Herbarium (RB)	318475	Angiospermae	Eiten, G.	no information
Rio de Janeiro Botanical Garden Herbarium (RB)	419532	Angiospermae	Esteves, R. L.	2005
Rio de Janeiro Botanical Garden Herbarium (RB)	419543	Angiospermae	Esteves, R. L.	2005
Rio de Janeiro Botanical Garden Herbarium (RB)	419534	Angiospermae	Esteves, R. L.	2005
Rio de Janeiro Botanical Garden Herbarium (RB)	84210	Angiospermae	Pereira, E.	1953
Rio de Janeiro Botanical Garden Herbarium (RB)	449100	Angiospermae	Andrade, S. V.	1965
Rio de Janeiro Botanical Garden Herbarium (RB)	448984	Angiospermae	Andrade, S. V.	1965
Rio de Janeiro Botanical Garden Herbarium (RB)	449108	Angiospermae	Andrade, S. V.	1965
Rio de Janeiro Botanical Garden Herbarium (RB)	448976	Angiospermae	Andrade, S. V.	1968
Rio de Janeiro Botanical Garden Herbarium (RB)	449224	Angiospermae	Andrade, S. V.	1970
Rio de Janeiro Botanical Garden Herbarium (RB)	26096	Angiospermae	Brade, A. C.	1933
Rio de Janeiro Botanical Garden Herbarium (RB)	70423	Angiospermae	Brade, A. C.	1950
Rio de Janeiro Botanical Garden Herbarium (RB)	534672	Angiospermae	Camerik, A. M.	1975
Rio de Janeiro Botanical Garden Herbarium (RB)	5782	Angiospermae	Campos Porto, P.	1915
Rio de Janeiro Botanical Garden Herbarium (RB)	8998	Angiospermae	Campos Porto, P.	1918
Rio de Janeiro Botanical Garden Herbarium (RB)	479214	Angiospermae	Carvalho-Silva, M.	2004
Rio de Janeiro Botanical Garden Herbarium (RB)	93577	Angiospermae	Fidalgo, O.	1955
Rio de Janeiro Botanical Garden Herbarium (RB)	355945	Angiospermae	Quinet, A.	2001
Rio de Janeiro Botanical Garden Herbarium (RB)	70421	Angiospermae	Brade, A. C.	1950
Rio de Janeiro Botanical Garden Herbarium (RB)	351418	Angiospermae	Braga, J. M. A.	1996
Rio de Janeiro Botanical Garden Herbarium (RB)	114858	Angiospermae	Pereira, E.	1962
Rio de Janeiro Botanical Garden Herbarium (RB)	454869	Angiospermae	Schumm, L.	2005
Rio de Janeiro Botanical Garden Herbarium (RB)	259005	Angiospermae	Smith, G. L.	1980
Rio de Janeiro Botanical Garden Herbarium (RB)	80974	Angiospermae	Barros, W. D.	1941
Rio de Janeiro Botanical Garden Herbarium (RB)	59105	Angiospermae	Duarte, A. P.	1946
Rio de Janeiro Botanical Garden Herbarium (RB)	180223	Angiospermae	Ferreira, V. F.	1977
Rio de Janeiro Botanical Garden Herbarium (RB)	130496	Angiospermae	Barros, W. D.	1942
Rio de Janeiro Botanical Garden Herbarium (RB)	269020	Angiospermae	Campos Porto, P.	1918
Rio de Janeiro Botanical Garden Herbarium (RB)	449060	Angiospermae	Campos Porto, P.	1932
Rio de Janeiro Botanical Garden Herbarium (RB)	449185	Angiospermae	Kuhlmann, J. G.	1922
Rio de Janeiro Botanical Garden Herbarium (RB)	448967	Angiospermae	Lanstyak, L.	1937
Rio de Janeiro Botanical Garden Herbarium (RB)	186242	Angiospermae	Maas, P. J. M.	1977
Rio de Janeiro Botanical Garden Herbarium (RB)	449197	Angiospermae	Brade, A. C.	1934
Rio de Janeiro Botanical Garden Herbarium (RB)	26091	Angiospermae	Brade, A. C.	1934
Rio de Janeiro Botanical Garden Herbarium (RB)	334034	Angiospermae	Braga, J. M. A.	1995
Rio de Janeiro Botanical Garden Herbarium (RB)	449062	Angiospermae	Campos Porto, P.	1918
Rio de Janeiro Botanical Garden Herbarium (RB)	246251	Angiospermae	Smith, G. L.	1980
Rio de Janeiro Botanical Garden Herbarium (RB)	93575	Angiospermae	Kauffmann, M. E.	1955
Rio de Janeiro Botanical Garden Herbarium (RB)	384529	Angiospermae	Mansano, V. F.	2003
Rio de Janeiro Botanical Garden Herbarium (RB)	190069	Angiospermae	Nunes, S.	1979
Rio de Janeiro Botanical Garden Herbarium (RB)	16442	Angiospermae	Occhioni, P.	1921
Rio de Janeiro Botanical Garden Herbarium (RB)	71959	Angiospermae	Occhioni, P.	1947
Rio de Janeiro Botanical Garden Herbarium (RB)	414968	Angiospermae	Quinet, A.	2005
Rio de Janeiro Botanical Garden Herbarium (RB)	1666	Angiospermae	Brade, A. C.	1913
Rio de Janeiro Botanical Garden Herbarium (RB)	28165	Angiospermae	Brade, A. C.	1936
Rio de Janeiro Botanical Garden Herbarium (RB)	52023	Angiospermae	Brade, A. C.	1945
Rio de Janeiro Botanical Garden Herbarium (RB)	257257	Angiospermae	Brade, A. C.	1967
Rio de Janeiro Botanical Garden Herbarium (RB)	449056	Angiospermae	Campos Porto, P.	1935
Rio de Janeiro Botanical Garden Herbarium (RB)	449093	Angiospermae	Campos Porto, P.	1935
Rio de Janeiro Botanical Garden Herbarium (RB)	28073	Angiospermae	Campos Porto, P.	1936
Rio de Janeiro Botanical Garden Herbarium (RB)	59551	Angiospermae	Duarte, A. P.	1947
Rio de Janeiro Botanical Garden Herbarium (RB)	449212	Angiospermae	no information	no information
Rio de Janeiro Botanical Garden Herbarium (RB)	188465	Angiospermae	Nunes, S.	1979
Rio de Janeiro Botanical Garden Herbarium (RB)	16448	Angiospermae	Occhioni, P.	1921
Rio de Janeiro Botanical Garden Herbarium (RB)	607762	Angiospermae	OliveiraC, C.	2013
Rio de Janeiro Botanical Garden Herbarium (RB)	441505	Angiospermae	Saavedra, M. M.	2007
Rio de Janeiro Botanical Garden Herbarium (RB)	449114	Angiospermae	Andrade, S. V.	1964
Rio de Janeiro Botanical Garden Herbarium (RB)	449126	Angiospermae	Andrade, S. V.	1965
Rio de Janeiro Botanical Garden Herbarium (RB)	449055	Angiospermae	Campos Porto, P.	1918
Rio de Janeiro Botanical Garden Herbarium (RB)	118600	Angiospermae	Carauta, J. P. P.	1963
Rio de Janeiro Botanical Garden Herbarium (RB)	144708	Angiospermae	Carauta, J. P. P.	1969
Rio de Janeiro Botanical Garden Herbarium (RB)	362825	Angiospermae	Eiten, G.	1965
Rio de Janeiro Botanical Garden Herbarium (RB)	93576	Angiospermae	Fidalgo, O.	1955
Rio de Janeiro Botanical Garden Herbarium (RB)	196482	Angiospermae	Landrum, L. R.	1977
Rio de Janeiro Botanical Garden Herbarium (RB)	448998	Angiospermae	Lanstyak, L.	1937
Rio de Janeiro Botanical Garden Herbarium (RB)	334083	Angiospermae	Lima, M. P. M. de	1994
Rio de Janeiro Botanical Garden Herbarium (RB)	400032	Angiospermae	Mansano, V. F.	2004
Rio de Janeiro Botanical Garden Herbarium (RB)	608414	Angiospermae	OliveiraC, C.	2012
Rio de Janeiro Botanical Garden Herbarium (RB)	54659	Angiospermae	Pereira, A. B.	1945
Rio de Janeiro Botanical Garden Herbarium (RB)	109616	Angiospermae	Pereira, E.	1961
Rio de Janeiro Botanical Garden Herbarium (RB)	449103	Angiospermae	Andrade, S. V.	1966
Rio de Janeiro Botanical Garden Herbarium (RB)	351581	Angiospermae	Brade, A. C.	1937
Rio de Janeiro Botanical Garden Herbarium (RB)	529383	Angiospermae	Camerik, A. M.	1975
Rio de Janeiro Botanical Garden Herbarium (RB)	529389	Angiospermae	Camerik, A. M.	1975
Rio de Janeiro Botanical Garden Herbarium (RB)	529403	Angiospermae	Camerik, A. M.	1975
Rio de Janeiro Botanical Garden Herbarium (RB)	374	Angiospermae	Campos Porto, P.	1922
Rio de Janeiro Botanical Garden Herbarium (RB)	318468	Angiospermae	Eiten, G.	1965
Rio de Janeiro Botanical Garden Herbarium (RB)	640543	Angiospermae	Guerra Santos, C. M.	2012
Rio de Janeiro Botanical Garden Herbarium (RB)	125567	Angiospermae	Hatschbach, G.	1964
Rio de Janeiro Botanical Garden Herbarium (RB)	186267	Angiospermae	Maas, P. J. M.	1977
Rio de Janeiro Botanical Garden Herbarium (RB)	39368	Angiospermae	Markgraf	1938
Rio de Janeiro Botanical Garden Herbarium (RB)	202755	Angiospermae	Martinelli, G.	1976
Rio de Janeiro Botanical Garden Herbarium (RB)	607791	Angiospermae	OliveiraC, C.	2012
Rio de Janeiro Botanical Garden Herbarium (RB)	607803	Angiospermae	OliveiraC, C.	2013
Rio de Janeiro Botanical Garden Herbarium (RB)	160697	Angiospermae	Pabst, G. F. J.	1969
Rio de Janeiro Botanical Garden Herbarium (RB)	112599	Angiospermae	Pereira, E.	1961
Rio de Janeiro Botanical Garden Herbarium (RB)	334070	Angiospermae	Piratininga, A.	1994
Rio de Janeiro Botanical Garden Herbarium (RB)	131468	Angiospermae	Vianna, M. C.	1964
Rio de Janeiro Botanical Garden Herbarium (RB)	607793	Angiospermae	OliveiraC, C.	2012
Rio de Janeiro Botanical Garden Herbarium (RB)	448995	Angiospermae	Andrade, S. V.	1966
Rio de Janeiro Botanical Garden Herbarium (RB)	32932	Angiospermae	Brade, A. C.	1937
Rio de Janeiro Botanical Garden Herbarium (RB)	62270	Angiospermae	Brade, A. C.	1948
Rio de Janeiro Botanical Garden Herbarium (RB)	69781	Angiospermae	Brade, A. C.	1950
Rio de Janeiro Botanical Garden Herbarium (RB)	418981	Angiospermae	Forzza, R. C.	2004
Rio de Janeiro Botanical Garden Herbarium (RB)	640545	Angiospermae	Guerra Santos, C. M.	2012
Rio de Janeiro Botanical Garden Herbarium (RB)	640539	Angiospermae	Guerra Santos, C. M.	2012
Rio de Janeiro Botanical Garden Herbarium (RB)	188463	Angiospermae	Nunes, S.	1979
Rio de Janeiro Botanical Garden Herbarium (RB)	197944	Angiospermae	Nunes, S.	1980
Rio de Janeiro Botanical Garden Herbarium (RB)	607788	Angiospermae	OliveiraC, C.	2012
Rio de Janeiro Botanical Garden Herbarium (RB)	607806	Angiospermae	OliveiraC, C.	2013
Rio de Janeiro Botanical Garden Herbarium (RB)	377898	Angiospermae	Silva Neto, S. J.	2002
Rio de Janeiro Botanical Garden Herbarium (RB)	28161	Angiospermae	Brade, A. C.	1936
Rio de Janeiro Botanical Garden Herbarium (RB)	32947	Angiospermae	Brade, A. C.	1937
Rio de Janeiro Botanical Garden Herbarium (RB)	62264	Angiospermae	Brade, A. C.	1948
Rio de Janeiro Botanical Garden Herbarium (RB)	334085	Angiospermae	Braga, J. M. A.	1995
Rio de Janeiro Botanical Garden Herbarium (RB)	318469	Angiospermae	Eiten, G.	1965
Rio de Janeiro Botanical Garden Herbarium (RB)	448953	Angiospermae	Ferreira, S.	1961
Rio de Janeiro Botanical Garden Herbarium (RB)	409364	Angiospermae	Gottsberger, G.	1977
Rio de Janeiro Botanical Garden Herbarium (RB)	409374	Angiospermae	Gottsberger, I.	1971
Rio de Janeiro Botanical Garden Herbarium (RB)	334074	Angiospermae	Guedes, R.	1994
Rio de Janeiro Botanical Garden Herbarium (RB)	448997	Angiospermae	Lanstyak, L.	1939
Rio de Janeiro Botanical Garden Herbarium (RB)	202757	Angiospermae	Martinelli, G.	1976
Rio de Janeiro Botanical Garden Herbarium (RB)	16443	Angiospermae	Occhioni, P.	1921
Rio de Janeiro Botanical Garden Herbarium (RB)	607360	Angiospermae	OliveiraC, C.	2012
Rio de Janeiro Botanical Garden Herbarium (RB)	607801	Angiospermae	OliveiraC, C.	2013
Rio de Janeiro Botanical Garden Herbarium (RB)	26100	Angiospermae	Brade, A. C.	1933
Rio de Janeiro Botanical Garden Herbarium (RB)	5752	Angiospermae	Campos Porto, P.	1915
Rio de Janeiro Botanical Garden Herbarium (RB)	5770	Angiospermae	Campos Porto, P.	1915
Rio de Janeiro Botanical Garden Herbarium (RB)	8997	Angiospermae	Campos Porto, P.	1918
Rio de Janeiro Botanical Garden Herbarium (RB)	71965	Angiospermae	Occhioni, P.	1948
Rio de Janeiro Botanical Garden Herbarium (RB)	557804	Angiospermae	Oliveira, J. A.	2012
Rio de Janeiro Botanical Garden Herbarium (RB)	607757	Angiospermae	OliveiraC, C.	2013
Rio de Janeiro Botanical Garden Herbarium (RB)	607786	Angiospermae	OliveiraC, C.	2012
Rio de Janeiro Botanical Garden Herbarium (RB)	607809	Angiospermae	OliveiraC, C.	2013
Rio de Janeiro Botanical Garden Herbarium (RB)	109618	Angiospermae	Pereira, E.	1961
Rio de Janeiro Botanical Garden Herbarium (RB)	474618	Angiospermae	Heiden, G.	2007
Rio de Janeiro Botanical Garden Herbarium (RB)	474617	Angiospermae	Heiden, G.	2007
Rio de Janeiro Botanical Garden Herbarium (RB)	32943	Angiospermae	Brade, A. C.	1937
Rio de Janeiro Botanical Garden Herbarium (RB)	134800	Angiospermae	Carauta, J. P. P.	1966
Rio de Janeiro Botanical Garden Herbarium (RB)	87799	Angiospermae	Duarte, A. P.	1952
Rio de Janeiro Botanical Garden Herbarium (RB)	421858	Angiospermae	Mansano, V. F.	2006
Rio de Janeiro Botanical Garden Herbarium (RB)	56344	Angiospermae	Pereira, E.	1943
Rio de Janeiro Botanical Garden Herbarium (RB)	123786	Angiospermae	Pereira, E.	1963
Rio de Janeiro Botanical Garden Herbarium (RB)	123785	Angiospermae	Pereira, E.	1963
Rio de Janeiro Botanical Garden Herbarium (RB)	26086	Angiospermae	Brade, A. C.	1935
Rio de Janeiro Botanical Garden Herbarium (RB)	25834	Angiospermae	Campos Porto, P.	1929
Rio de Janeiro Botanical Garden Herbarium (RB)	449289	Angiospermae	Lanstyak, L.	1938
Rio de Janeiro Botanical Garden Herbarium (RB)	190079	Angiospermae	Nunes, S.	1979
Rio de Janeiro Botanical Garden Herbarium (RB)	28075	Angiospermae	Campos Porto, P.	1936
Rio de Janeiro Botanical Garden Herbarium (RB)	62265	Angiospermae	Brade, A. C.	1948
Rio de Janeiro Botanical Garden Herbarium (RB)	69785	Angiospermae	Brade, A. C.	1950
Rio de Janeiro Botanical Garden Herbarium (RB)	206926	Angiospermae	Martinelli, G.	1977
Rio de Janeiro Botanical Garden Herbarium (RB)	32942	Angiospermae	Brade, A. C.	1937
Rio de Janeiro Botanical Garden Herbarium (RB)	166784	Angiospermae	Sucre, D.	1969
Rio de Janeiro Botanical Garden Herbarium (RB)	448996	Angiospermae	Andrade, S. V.	1966
Rio de Janeiro Botanical Garden Herbarium (RB)	28174	Angiospermae	Brade, A. C.	1936
Rio de Janeiro Botanical Garden Herbarium (RB)	528747	Angiospermae	Camerik, A. M.	1975
Rio de Janeiro Botanical Garden Herbarium (RB)	25848	Angiospermae	Campos Porto, P.	1935
Rio de Janeiro Botanical Garden Herbarium (RB)	657607	Angiospermae	Gaui, T. D.	2015
Rio de Janeiro Botanical Garden Herbarium (RB)	131470	Angiospermae	Martins, H. F.	1964
Rio de Janeiro Botanical Garden Herbarium (RB)	146487	Angiospermae	Pereira, E.	no information
Rio de Janeiro Botanical Garden Herbarium (RB)	378382	Angiospermae	Silva Neto, S. J.	2003
Rio de Janeiro Botanical Garden Herbarium (RB)	635932	Angiospermae	Barbosa-Silva, R. G.	2015
Rio de Janeiro Botanical Garden Herbarium (RB)	28167	Angiospermae	Brade, A. C.	1936
Rio de Janeiro Botanical Garden Herbarium (RB)	528687	Angiospermae	Camerik, A. M.	1975
Rio de Janeiro Botanical Garden Herbarium (RB)	296300	Angiospermae	Camerik, A. M.	1975
Rio de Janeiro Botanical Garden Herbarium (RB)	448954	Angiospermae	Strang, H. E.	1960
Rio de Janeiro Botanical Garden Herbarium (RB)	26066	Angiospermae	Brade, A. C.	1935
Rio de Janeiro Botanical Garden Herbarium (RB)	62267	Angiospermae	Brade, A. C.	no information
Rio de Janeiro Botanical Garden Herbarium (RB)	334102	Angiospermae	Braga, J. M. A.	1995
Rio de Janeiro Botanical Garden Herbarium (RB)	59556	Angiospermae	Duarte, A. P.	1947
Rio de Janeiro Botanical Garden Herbarium (RB)	190049	Angiospermae	Nunes, S.	1979
Rio de Janeiro Botanical Garden Herbarium (RB)	16470	Angiospermae	Occhioni, P.	1921
Rio de Janeiro Botanical Garden Herbarium (RB)	123788	Angiospermae	Pereira, E.	1963
Rio de Janeiro Botanical Garden Herbarium (RB)	414965	Angiospermae	Quinet, A.	2005
Rio de Janeiro Botanical Garden Herbarium (RB)	441498	Angiospermae	Saavedra, M. M.	2007
Rio de Janeiro Botanical Garden Herbarium (RB)	110767	Angiospermae	Scheinvar, L.	1959
Rio de Janeiro Botanical Garden Herbarium (RB)	142824	Angiospermae	Sucre, D.	1969
Rio de Janeiro Botanical Garden Herbarium (RB)	206187	Angiospermae	Barreto, R. A. A.	1980
Rio de Janeiro Botanical Garden Herbarium (RB)	142013	Angiospermae	Barros, W. D.	1941
Rio de Janeiro Botanical Garden Herbarium (RB)	449236	Angiospermae	Barros, W. D.	1941
Rio de Janeiro Botanical Garden Herbarium (RB)	46469	Angiospermae	Brade, A. C.	1942
Rio de Janeiro Botanical Garden Herbarium (RB)	62261	Angiospermae	Brade, A. C.	1948
Rio de Janeiro Botanical Garden Herbarium (RB)	59550	Angiospermae	Duarte, A. P.	1947
Rio de Janeiro Botanical Garden Herbarium (RB)	610185	Angiospermae	Neves, D. M.	2013
Rio de Janeiro Botanical Garden Herbarium (RB)	190076	Angiospermae	Nunes, S.	1979
Rio de Janeiro Botanical Garden Herbarium (RB)	454845	Angiospermae	Schumm, L.	2005
Rio de Janeiro Botanical Garden Herbarium (RB)	454849	Angiospermae	Schumm, L.	2005
Rio de Janeiro Botanical Garden Herbarium (RB)	454843	Angiospermae	Schumm, L.	2005
Rio de Janeiro Botanical Garden Herbarium (RB)	454844	Angiospermae	Schumm, L.	2005
Rio de Janeiro Botanical Garden Herbarium (RB)	492749	Angiospermae	Vieira, M. C. W.	1987
Rio de Janeiro Botanical Garden Herbarium (RB)	448960	Angiospermae	Andrade, S. V.	1966
Rio de Janeiro Botanical Garden Herbarium (RB)	54655	Angiospermae	Pereira, A. B.	1946
Rio de Janeiro Botanical Garden Herbarium (RB)	28162	Angiospermae	Brade, A. C.	1936
Rio de Janeiro Botanical Garden Herbarium (RB)	334082	Angiospermae	Braga, J. M. A.	1995
Rio de Janeiro Botanical Garden Herbarium (RB)	25841	Angiospermae	Campos Porto, P.	1935
Rio de Janeiro Botanical Garden Herbarium (RB)	59557	Angiospermae	Duarte, A. P.	1947
Rio de Janeiro Botanical Garden Herbarium (RB)	16480	Angiospermae	Occhioni, P.	1921
Rio de Janeiro Botanical Garden Herbarium (RB)	160699	Angiospermae	Pabst, G. F. J.	1969
Rio de Janeiro Botanical Garden Herbarium (RB)	123789	Angiospermae	Pereira, C.	1963
Rio de Janeiro Botanical Garden Herbarium (RB)	441500	Angiospermae	Saavedra, M. M.	2007
Rio de Janeiro Botanical Garden Herbarium (RB)	285668	Angiospermae	Sylvestre, L.	1990
Rio de Janeiro Botanical Garden Herbarium (RB)	110434	Angiospermae	Ule, E.	1894
Rio de Janeiro Botanical Garden Herbarium (RB)	78452	Angiospermae	Brade, A. C.	1952
Rio de Janeiro Botanical Garden Herbarium (RB)	419533	Angiospermae	Esteves, R. L.	2005
Rio de Janeiro Botanical Garden Herbarium (RB)	26085	Angiospermae	Brade, A. C.	1935
Rio de Janeiro Botanical Garden Herbarium (RB)	69791	Angiospermae	Brade, A. C.	1950
Rio de Janeiro Botanical Garden Herbarium (RB)	142768	Angiospermae	Barros, W. D.	1942
Rio de Janeiro Botanical Garden Herbarium (RB)	28164	Angiospermae	Brade, A. C.	1936
Rio de Janeiro Botanical Garden Herbarium (RB)	28178	Angiospermae	Brade, A. C.	1936
Rio de Janeiro Botanical Garden Herbarium (RB)	32940	Angiospermae	Brade, A. C.	1937
Rio de Janeiro Botanical Garden Herbarium (RB)	62271	Angiospermae	Brade, A. C.	1948
Rio de Janeiro Botanical Garden Herbarium (RB)	334071	Angiospermae	Braga, J. M. A.	1995
Rio de Janeiro Botanical Garden Herbarium (RB)	334072	Angiospermae	Braga, J. M. A.	1995
Rio de Janeiro Botanical Garden Herbarium (RB)	528754	Angiospermae	Camerik, A. M.	1975
Rio de Janeiro Botanical Garden Herbarium (RB)	296304	Angiospermae	Camerik, A. M.	no information
Rio de Janeiro Botanical Garden Herbarium (RB)	190067	Angiospermae	Nunes, S.	1979
Rio de Janeiro Botanical Garden Herbarium (RB)	131479	Angiospermae	Strang, H. E.	1964
Rio de Janeiro Botanical Garden Herbarium (RB)	448979	Angiospermae	Andrade, S. V.	1962
Rio de Janeiro Botanical Garden Herbarium (RB)	652678	Angiospermae	Braga, J. M. A.	1995
Rio de Janeiro Botanical Garden Herbarium (RB)	265148	Angiospermae	Casari, M. B.	1980
Rio de Janeiro Botanical Garden Herbarium (RB)	66476	Angiospermae	Mello, C.	no information
Rio de Janeiro Botanical Garden Herbarium (RB)	454860	Angiospermae	Schumm, L.	2005
Rio de Janeiro Botanical Garden Herbarium (RB)	652686	Angiospermae	Braga, J. M. A.	1995
Rio de Janeiro Botanical Garden Herbarium (RB)	8996	Angiospermae	Campos Porto, P.	1918
Rio de Janeiro Botanical Garden Herbarium (RB)	210148	Angiospermae	Collares, J. E. R.	1980
Rio de Janeiro Botanical Garden Herbarium (RB)	411972	Angiospermae	Giannerini, A. C.	2004
Rio de Janeiro Botanical Garden Herbarium (RB)	60182	Angiospermae	Lanstyak, L.	1933
Rio de Janeiro Botanical Garden Herbarium (RB)	426308	Angiospermae	Sampaio, J. J.	1947
Rio de Janeiro Botanical Garden Herbarium (RB)	449181	Angiospermae	Sampaio, J. J.	1953
Rio de Janeiro Botanical Garden Herbarium (RB)	25838	Angiospermae	Campos Porto, P.	1928
Rio de Janeiro Botanical Garden Herbarium (RB)	449233	Angiospermae	Lanstyak, L.	1937
Rio de Janeiro Botanical Garden Herbarium (RB)	32926	Angiospermae	Brade, A. C.	1937
Rio de Janeiro Botanical Garden Herbarium (RB)	454841	Angiospermae	Schumm, L.	2005
Rio de Janeiro Botanical Garden Herbarium (RB)	84214	Angiospermae	Pereira, E.	1953
Rio de Janeiro Botanical Garden Herbarium (RB)	84213	Angiospermae	Pereira, E.	1953
Rio de Janeiro Botanical Garden Herbarium (RB)	444375	Angiospermae	Salazar Yepes, M.	2006
Rio de Janeiro Botanical Garden Herbarium (RB)	361843	Angiospermae	Silva Neto, S. J.	1994
Rio de Janeiro Botanical Garden Herbarium (RB)	610193	Angiospermae	Neves, D. M.	2013
Rio de Janeiro Botanical Garden Herbarium (RB)	449675	Angiospermae	Magnanini, C.	2001
Rio de Janeiro Botanical Garden Herbarium (RB)	84215	Angiospermae	Pereira, E.	1953
Rio de Janeiro Botanical Garden Herbarium (RB)	118615	Angiospermae	Strang, H. E.	1963
Rio de Janeiro Botanical Garden Herbarium (RB)	166785	Angiospermae	Sucre, D.	1969
Rio de Janeiro Botanical Garden Herbarium (RB)	449144	Angiospermae	Barros, W. D.	1941
Rio de Janeiro Botanical Garden Herbarium (RB)	46477	Angiospermae	Brade, A. C.	1942
Rio de Janeiro Botanical Garden Herbarium (RB)	353023	Angiospermae	Braga, J. M. A.	1995
Rio de Janeiro Botanical Garden Herbarium (RB)	643112	Angiospermae	Braga, J. M. A.	1995
Rio de Janeiro Botanical Garden Herbarium (RB)	727859	Angiospermae	Silva, Luan.	2016
Rio de Janeiro Botanical Garden Herbarium (RB)	449127	Angiospermae	Andrade, S. V.	1964
Rio de Janeiro Botanical Garden Herbarium (RB)	59558	Angiospermae	Duarte, A. P.	1947
Rio de Janeiro Botanical Garden Herbarium (RB)	593323	Angiospermae	Cardoso, L. J. T.	2013
Rio de Janeiro Botanical Garden Herbarium (RB)	635960	Angiospermae	Barbosa-Silva, R. G.	2015
Rio de Janeiro Botanical Garden Herbarium (RB)	430690	Angiospermae	Cardoso, L. J. T.	no information
Rio de Janeiro Botanical Garden Herbarium (RB)	132048	Angiospermae	Occhioni, P.	1947
Rio de Janeiro Botanical Garden Herbarium (RB)	74207	Angiospermae	Occhioni, P.	1947
Rio de Janeiro Botanical Garden Herbarium (RB)	514301	Angiospermae	Alves, R. J. V.	1996
Rio de Janeiro Botanical Garden Herbarium (RB)	430691	Angiospermae	Cardoso, L. J. T.	2006
Rio de Janeiro Botanical Garden Herbarium (RB)	518297	Angiospermae	Cardoso, L. J. T.	2011
Rio de Janeiro Botanical Garden Herbarium (RB)	585529	Angiospermae	Cardoso, L. J. T.	2013
Rio de Janeiro Botanical Garden Herbarium (RB)	514404	Angiospermae	Condack, J. P. S.	2009
Rio de Janeiro Botanical Garden Herbarium (RB)	514405	Angiospermae	Condack, J. P. S.	2009
Rio de Janeiro Botanical Garden Herbarium (RB)	516840	Angiospermae	Ferreira, V. F.	1984
Rio de Janeiro Botanical Garden Herbarium (RB)	518298	Angiospermae	Cardoso, L. J. T.	2011
Rio de Janeiro Botanical Garden Herbarium (RB)	663264	Angiospermae	Condack, J. P. S.	2009
Rio de Janeiro Botanical Garden Herbarium (RB)	742320	Angiospermae	Pellissari, L. C. O.	2017
Rio de Janeiro Botanical Garden Herbarium (RB)	742319	Angiospermae	Pellissari, L. C. O.	2017
Rio de Janeiro Botanical Garden Herbarium (RB)	337276	Angiospermae	Braga, J. M. A.	1994
Rio de Janeiro Botanical Garden Herbarium (RB)	754303	Angiospermae	Cardoso, L. J. T.	2014
Rio de Janeiro Botanical Garden Herbarium (RB)	755709	Angiospermae	Cardoso, L. J. T.	2017
Rio de Janeiro Botanical Garden Herbarium (RB)	572601	Angiospermae	Cardoso, L. J. T.	2013
Rio de Janeiro Botanical Garden Herbarium (RB)	132050	Angiospermae	Occhioni, P.	1947
Rio de Janeiro Botanical Garden Herbarium (RB)	132049	Angiospermae	Occhioni, P.	1947
Rio de Janeiro Botanical Garden Herbarium (RB)	438471	Angiospermae	Brade, A. C.	1948
Rio de Janeiro Botanical Garden Herbarium (RB)	518296	Angiospermae	Cardoso, L. J. T.	2011
Rio de Janeiro Botanical Garden Herbarium (RB)	569997	Angiospermae	Cardoso, L. J. T.	2013
Rio de Janeiro Botanical Garden Herbarium (RB)	755710	Angiospermae	L, P. Mauad. L. P	2017
Rio de Janeiro Botanical Garden Herbarium (RB)	518881	Angiospermae	Lobão, A.	2011
Rio de Janeiro Botanical Garden Herbarium (RB)	744474	Angiospermae	Pellissari, L. C. O.	2017
Rio de Janeiro Botanical Garden Herbarium (RB)	604915	Angiospermae	Rezende, M. A.	2014
Rio de Janeiro Botanical Garden Herbarium (RB)	25781	Angiospermae	Brade, A. C.	1933
Rio de Janeiro Botanical Garden Herbarium (RB)	63192	Angiospermae	Brade, A. C.	1937
Rio de Janeiro Botanical Garden Herbarium (RB)	59092	Angiospermae	Duarte, A. P.	1946
Rio de Janeiro Botanical Garden Herbarium (RB)	120873	Angiospermae	Occhioni, P.	1948
Rio de Janeiro Botanical Garden Herbarium (RB)	1686	Angiospermae	Toledo, F. T. de.	1913
Rio de Janeiro Botanical Garden Herbarium (RB)	448758	Angiospermae	Barros, W. D.	1940
Rio de Janeiro Botanical Garden Herbarium (RB)	531388	Angiospermae	Bovini, M. G.	1995
Rio de Janeiro Botanical Garden Herbarium (RB)	25784	Angiospermae	Brade, A. C.	1933
Rio de Janeiro Botanical Garden Herbarium (RB)	52129	Angiospermae	Brade, A. C.	1945
Rio de Janeiro Botanical Garden Herbarium (RB)	52130	Angiospermae	Brade, A. C.	1945
Rio de Janeiro Botanical Garden Herbarium (RB)	52128	Angiospermae	Brade, A. C.	1945
Rio de Janeiro Botanical Garden Herbarium (RB)	330802	Angiospermae	Braga, J. M. A.	1995
Rio de Janeiro Botanical Garden Herbarium (RB)	330803	Angiospermae	Braga, J. M. A.	1995
Rio de Janeiro Botanical Garden Herbarium (RB)	87795	Angiospermae	Duarte, A. P.	1954
Rio de Janeiro Botanical Garden Herbarium (RB)	448822	Angiospermae	Lanstyak, L.	no information
Rio de Janeiro Botanical Garden Herbarium (RB)	448743	Angiospermae	Lanstyak, L.	no information
Rio de Janeiro Botanical Garden Herbarium (RB)	232205	Angiospermae	Martinelli, G.	1985
Rio de Janeiro Botanical Garden Herbarium (RB)	54647	Angiospermae	Pereira, A. B.	1945
Rio de Janeiro Botanical Garden Herbarium (RB)	448767	Angiospermae	Pereira, E.	1943
Rio de Janeiro Botanical Garden Herbarium (RB)	47865	Angiospermae	Pereira, E.	1943
Rio de Janeiro Botanical Garden Herbarium (RB)	47866	Angiospermae	Pereira, E.	1943
Rio de Janeiro Botanical Garden Herbarium (RB)	47873	Angiospermae	Pereira, E.	1943
Rio de Janeiro Botanical Garden Herbarium (RB)	47867	Angiospermae	Pereira, E.	1943
Rio de Janeiro Botanical Garden Herbarium (RB)	47870	Angiospermae	Pereira, E.	1943
Rio de Janeiro Botanical Garden Herbarium (RB)	47874	Angiospermae	Pereira, E.	1943
Rio de Janeiro Botanical Garden Herbarium (RB)	47871	Angiospermae	Pereira, E.	1943
Rio de Janeiro Botanical Garden Herbarium (RB)	47869	Angiospermae	Pereira, E.	1943
Rio de Janeiro Botanical Garden Herbarium (RB)	47875	Angiospermae	Pereira, E.	1943
Rio de Janeiro Botanical Garden Herbarium (RB)	47868	Angiospermae	Pereira, E.	1943
Rio de Janeiro Botanical Garden Herbarium (RB)	47872	Angiospermae	Pereira, E.	1943
Rio de Janeiro Botanical Garden Herbarium (RB)	448766	Angiospermae	Pereira, E.	1944
Rio de Janeiro Botanical Garden Herbarium (RB)	445539	Angiospermae	Sampaio, J. J.	1942
Rio de Janeiro Botanical Garden Herbarium (RB)	448793	Angiospermae	Sampaio, J. J.	1942
Rio de Janeiro Botanical Garden Herbarium (RB)	448775	Angiospermae	Sampaio, J. J.	1943
Rio de Janeiro Botanical Garden Herbarium (RB)	135313	Angiospermae	Segadas-Vianna, F.	1945
Rio de Janeiro Botanical Garden Herbarium (RB)	338258	Angiospermae	Silva Neto, S. J.	1996
Rio de Janeiro Botanical Garden Herbarium (RB)	28158	Angiospermae	Brade, A. C.	1936
Rio de Janeiro Botanical Garden Herbarium (RB)	52124	Angiospermae	Brade, A. C.	1945
Rio de Janeiro Botanical Garden Herbarium (RB)	330804	Angiospermae	Braga, J. M. A.	1995
Rio de Janeiro Botanical Garden Herbarium (RB)	148833	Angiospermae	Lanstyak, L.	1975
Rio de Janeiro Botanical Garden Herbarium (RB)	448887	Angiospermae	Lanstyak, L.	no information
Rio de Janeiro Botanical Garden Herbarium (RB)	448748	Angiospermae	Pereira, E.	1943
Rio de Janeiro Botanical Garden Herbarium (RB)	47888	Angiospermae	Pereira, E.	1943
Rio de Janeiro Botanical Garden Herbarium (RB)	448818	Angiospermae	Sampaio, J. J.	1943
Rio de Janeiro Botanical Garden Herbarium (RB)	148832	Angiospermae	Sampaio, J. J.	1945
Rio de Janeiro Botanical Garden Herbarium (RB)	142787	Angiospermae	Sucre, D.	1969
Rio de Janeiro Botanical Garden Herbarium (RB)	69697	Angiospermae	Brade, A. C.	1950
Rio de Janeiro Botanical Garden Herbarium (RB)	448806	Angiospermae	Barros, W. D.	1942
Rio de Janeiro Botanical Garden Herbarium (RB)	148835	Angiospermae	Brade, A. C.	1945
Rio de Janeiro Botanical Garden Herbarium (RB)	52123	Angiospermae	Brade, A. C.	1945
Rio de Janeiro Botanical Garden Herbarium (RB)	414984	Angiospermae	Braga, J. M. A.	1997
Rio de Janeiro Botanical Garden Herbarium (RB)	334216	Angiospermae	Braga, J. M. A.	1997
Rio de Janeiro Botanical Garden Herbarium (RB)	531381	Angiospermae	Braga, P. I. S.	1972
Rio de Janeiro Botanical Garden Herbarium (RB)	448736	Angiospermae	Pereira, E.	1943
Rio de Janeiro Botanical Garden Herbarium (RB)	47896	Angiospermae	Pereira, E.	1943
Rio de Janeiro Botanical Garden Herbarium (RB)	47898	Angiospermae	Pereira, E.	1943
Rio de Janeiro Botanical Garden Herbarium (RB)	47897	Angiospermae	Pereira, E.	1943
Rio de Janeiro Botanical Garden Herbarium (RB)	47895	Angiospermae	Pereira, E.	1943
Rio de Janeiro Botanical Garden Herbarium (RB)	47892	Angiospermae	Pereira, E.	1943
Rio de Janeiro Botanical Garden Herbarium (RB)	47894	Angiospermae	Pereira, E.	1943
Rio de Janeiro Botanical Garden Herbarium (RB)	47891	Angiospermae	Pereira, E.	1943
Rio de Janeiro Botanical Garden Herbarium (RB)	448889	Angiospermae	Pereira, E.	1943
Rio de Janeiro Botanical Garden Herbarium (RB)	347003	Angiospermae	Quinet, A.	1999
Rio de Janeiro Botanical Garden Herbarium (RB)	53127	Angiospermae	Sampaio, J. J.	1943
Rio de Janeiro Botanical Garden Herbarium (RB)	47864	Angiospermae	Pereira, E.	1943
Rio de Janeiro Botanical Garden Herbarium (RB)	62272	Angiospermae	Brade, A. C.	1938
Rio de Janeiro Botanical Garden Herbarium (RB)	87797	Angiospermae	Duarte, A. P.	1952
Rio de Janeiro Botanical Garden Herbarium (RB)	572195	Angiospermae	Lobão, A.	2012
Rio de Janeiro Botanical Garden Herbarium (RB)	258657	Angiospermae	Pereira, E.	1943
Rio de Janeiro Botanical Garden Herbarium (RB)	47878	Angiospermae	Pereira, E.	1943
Rio de Janeiro Botanical Garden Herbarium (RB)	428002	Angiospermae	Brade, A. C.	no information
Rio de Janeiro Botanical Garden Herbarium (RB)	400047	Angiospermae	Mansano, V. F.	2004
Rio de Janeiro Botanical Garden Herbarium (RB)	54646	Angiospermae	Pereira, A. B.	1945
Rio de Janeiro Botanical Garden Herbarium (RB)	47863	Angiospermae	Pereira, E.	1943
Rio de Janeiro Botanical Garden Herbarium (RB)	47862	Angiospermae	Pereira, E.	1943
Rio de Janeiro Botanical Garden Herbarium (RB)	62275	Angiospermae	Brade, A. C.	1948
Rio de Janeiro Botanical Garden Herbarium (RB)	330806	Angiospermae	Braga, J. M. A.	1994
Rio de Janeiro Botanical Garden Herbarium (RB)	8759	Angiospermae	Campos Porto, P.	1918
Rio de Janeiro Botanical Garden Herbarium (RB)	330808	Angiospermae	Lima, M. P. M. de	1994
Rio de Janeiro Botanical Garden Herbarium (RB)	54642	Angiospermae	Pereira, A. B.	1945
Rio de Janeiro Botanical Garden Herbarium (RB)	47883	Angiospermae	Pereira, E.	1943
Rio de Janeiro Botanical Garden Herbarium (RB)	84198	Angiospermae	Pereira, E.	1953
Rio de Janeiro Botanical Garden Herbarium (RB)	338259	Angiospermae	Silva Neto, S. J.	1996
Rio de Janeiro Botanical Garden Herbarium (RB)	330807	Angiospermae	Vilela, M. L.	1994
Rio de Janeiro Botanical Garden Herbarium (RB)	47885	Angiospermae	Pereira, E.	1943
Rio de Janeiro Botanical Garden Herbarium (RB)	448948	Angiospermae	Andrade, S. V.	1965
Rio de Janeiro Botanical Garden Herbarium (RB)	448941	Angiospermae	Andrade, S. V.	1967
Rio de Janeiro Botanical Garden Herbarium (RB)	448790	Angiospermae	Lanstyak, L.	1937
Rio de Janeiro Botanical Garden Herbarium (RB)	54643	Angiospermae	Pereira, A. B.	1945
Rio de Janeiro Botanical Garden Herbarium (RB)	148863	Angiospermae	Pereira, E.	1943
Rio de Janeiro Botanical Garden Herbarium (RB)	448942	Angiospermae	Barros, W. D.	1940
Rio de Janeiro Botanical Garden Herbarium (RB)	52125	Angiospermae	Brade, A. C.	1945
Rio de Janeiro Botanical Garden Herbarium (RB)	69151	Angiospermae	Brade, A. C.	1950
Rio de Janeiro Botanical Garden Herbarium (RB)	8760	Angiospermae	Campos Porto, P.	1918
Rio de Janeiro Botanical Garden Herbarium (RB)	87796	Angiospermae	Duarte, A. P.	1952
Rio de Janeiro Botanical Garden Herbarium (RB)	330810	Angiospermae	Guedes, R.	1994
Rio de Janeiro Botanical Garden Herbarium (RB)	448817	Angiospermae	Lanstyak, L.	1937
Rio de Janeiro Botanical Garden Herbarium (RB)	136905	Angiospermae	Lanstyak, L.	1939
Rio de Janeiro Botanical Garden Herbarium (RB)	54645	Angiospermae	Pereira, A. B.	1945
Rio de Janeiro Botanical Garden Herbarium (RB)	84094	Angiospermae	Pereira, E.	1943
Rio de Janeiro Botanical Garden Herbarium (RB)	47879	Angiospermae	Pereira, E.	1943
Rio de Janeiro Botanical Garden Herbarium (RB)	330809	Angiospermae	Piratininga, A.	1994
Rio de Janeiro Botanical Garden Herbarium (RB)	448828	Angiospermae	Andrade, S. V.	1966
Rio de Janeiro Botanical Garden Herbarium (RB)	448769	Angiospermae	Barros, W. D.	1940
Rio de Janeiro Botanical Garden Herbarium (RB)	460672	Angiospermae	Fraga, C. N.	2010
Rio de Janeiro Botanical Garden Herbarium (RB)	448896	Angiospermae	Lanstyak, L.	1932
Rio de Janeiro Botanical Garden Herbarium (RB)	47882	Angiospermae	Pereira, E.	1943
Rio de Janeiro Botanical Garden Herbarium (RB)	346993	Angiospermae	Quinet, A.	1999
Rio de Janeiro Botanical Garden Herbarium (RB)	25783	Angiospermae	Brade, A. C.	1935
Rio de Janeiro Botanical Garden Herbarium (RB)	32908	Angiospermae	Brade, A. C.	1937
Rio de Janeiro Botanical Garden Herbarium (RB)	530937	Angiospermae	Braga, J. M. A.	1995
Rio de Janeiro Botanical Garden Herbarium (RB)	614520	Angiospermae	Cardoso, L. J. T.	2009
Rio de Janeiro Botanical Garden Herbarium (RB)	728597	Angiospermae	Gissi, D. S.	2015
Rio de Janeiro Botanical Garden Herbarium (RB)	448950	Angiospermae	Lanstyak, L.	1950
Rio de Janeiro Botanical Garden Herbarium (RB)	232228	Angiospermae	Martinelli, G.	1985
Rio de Janeiro Botanical Garden Herbarium (RB)	448798	Angiospermae	Pereira, E.	1943
Rio de Janeiro Botanical Garden Herbarium (RB)	78450	Angiospermae	Brade, A. C.	1952
Rio de Janeiro Botanical Garden Herbarium (RB)	47880	Angiospermae	Pereira, E.	1943
Rio de Janeiro Botanical Garden Herbarium (RB)	48052	Angiospermae	Sampaio, J. J.	1943
Rio de Janeiro Botanical Garden Herbarium (RB)	639919	Angiospermae	Trovó, M. L. O.	2012
Rio de Janeiro Botanical Garden Herbarium (RB)	32907	Angiospermae	Brade, A. C.	1937
Rio de Janeiro Botanical Garden Herbarium (RB)	52127	Angiospermae	Brade, A. C.	1945
Rio de Janeiro Botanical Garden Herbarium (RB)	330812	Angiospermae	Braga, J. M. A.	1995
Rio de Janeiro Botanical Garden Herbarium (RB)	353552	Angiospermae	Braga, J. M. A.	1996
Rio de Janeiro Botanical Garden Herbarium (RB)	412073	Angiospermae	Giannerini, A. C.	2005
Rio de Janeiro Botanical Garden Herbarium (RB)	47860	Angiospermae	Pereira, E.	1943
Rio de Janeiro Botanical Garden Herbarium (RB)	47861	Angiospermae	Pereira, E.	1943
Rio de Janeiro Botanical Garden Herbarium (RB)	378384	Angiospermae	Silva Neto, S. J.	2003
Rio de Janeiro Botanical Garden Herbarium (RB)	448949	Angiospermae	Andrade, S. V.	1966
Rio de Janeiro Botanical Garden Herbarium (RB)	52126	Angiospermae	Brade, A. C.	1945
Rio de Janeiro Botanical Garden Herbarium (RB)	415431	Angiospermae	Braga, J. M. A.	1997
Rio de Janeiro Botanical Garden Herbarium (RB)	415005	Angiospermae	Braga, J. M. A.	1997
Rio de Janeiro Botanical Garden Herbarium (RB)	88746	Angiospermae	Duarte, A. P.	1954
Rio de Janeiro Botanical Garden Herbarium (RB)	7771	Angiospermae	Lanstyak, L.	1939
Rio de Janeiro Botanical Garden Herbarium (RB)	448760	Angiospermae	Lanstyak, L.	no information
Rio de Janeiro Botanical Garden Herbarium (RB)	47887	Angiospermae	Pereira, E.	1943
Rio de Janeiro Botanical Garden Herbarium (RB)	448810	Angiospermae	Pereira, E.	1944
Rio de Janeiro Botanical Garden Herbarium (RB)	361846	Angiospermae	Silva Neto, S. J.	1994
Rio de Janeiro Botanical Garden Herbarium (RB)	69149	Angiospermae	Brade, A. C.	1950
Rio de Janeiro Botanical Garden Herbarium (RB)	448786	Angiospermae	Lanstyak, L.	no information
Rio de Janeiro Botanical Garden Herbarium (RB)	54641	Angiospermae	Pereira, A. B.	1945
Rio de Janeiro Botanical Garden Herbarium (RB)	448789	Angiospermae	Pereira, E.	1943
Rio de Janeiro Botanical Garden Herbarium (RB)	47877	Angiospermae	Pereira, E.	1943
Rio de Janeiro Botanical Garden Herbarium (RB)	342308	Angiospermae	Quinet, A.	1999
Rio de Janeiro Botanical Garden Herbarium (RB)	448813	Angiospermae	Sampaio, J. J.	1942
Rio de Janeiro Botanical Garden Herbarium (RB)	448801	Angiospermae	Sampaio, J. J.	1943
Rio de Janeiro Botanical Garden Herbarium (RB)	330805	Angiospermae	Sylvestre, L.	1993
Rio de Janeiro Botanical Garden Herbarium (RB)	32906	Angiospermae	Brade, A. C.	1937
Rio de Janeiro Botanical Garden Herbarium (RB)	62273	Angiospermae	Brade, A. C.	1948
Rio de Janeiro Botanical Garden Herbarium (RB)	412074	Angiospermae	Giannerini, A. C.	2005
Rio de Janeiro Botanical Garden Herbarium (RB)	384501	Angiospermae	Mansano, V. F.	2003
Rio de Janeiro Botanical Garden Herbarium (RB)	47881	Angiospermae	Pereira, E.	1943
Rio de Janeiro Botanical Garden Herbarium (RB)	448951	Angiospermae	Andrade, S. V.	1967
Rio de Janeiro Botanical Garden Herbarium (RB)	28157	Angiospermae	Brade, A. C.	1936
Rio de Janeiro Botanical Garden Herbarium (RB)	62274	Angiospermae	Brade, A. C.	1948
Rio de Janeiro Botanical Garden Herbarium (RB)	69150	Angiospermae	Brade, A. C.	1950
Rio de Janeiro Botanical Garden Herbarium (RB)	379742	Angiospermae	Carrara, M. R.	1995
Rio de Janeiro Botanical Garden Herbarium (RB)	338780	Angiospermae	Guedes, R.	1995
Rio de Janeiro Botanical Garden Herbarium (RB)	448815	Angiospermae	Lanstyak, L.	1939
Rio de Janeiro Botanical Garden Herbarium (RB)	136904	Angiospermae	Lanstyak, L.	1939
Rio de Janeiro Botanical Garden Herbarium (RB)	232263	Angiospermae	Martinelli, G.	1985
Rio de Janeiro Botanical Garden Herbarium (RB)	47884	Angiospermae	Pereira, E.	1943
Rio de Janeiro Botanical Garden Herbarium (RB)	448772	Angiospermae	Sampaio, J. J.	1943
Rio de Janeiro Botanical Garden Herbarium (RB)	25782	Angiospermae	Brade, A. C.	1935
Rio de Janeiro Botanical Garden Herbarium (RB)	53126	Angiospermae	Brade, A. C.	1945
Rio de Janeiro Botanical Garden Herbarium (RB)	148861	Angiospermae	Sampaio, J. J.	1945
Rio de Janeiro Botanical Garden Herbarium (RB)	448952	Angiospermae	Andrade, S. V.	1967
Rio de Janeiro Botanical Garden Herbarium (RB)	84090	Angiospermae	Barros, W. D.	1945
Rio de Janeiro Botanical Garden Herbarium (RB)	52131	Angiospermae	Brade, A. C.	1945
Rio de Janeiro Botanical Garden Herbarium (RB)	459953	Angiospermae	Fraga, C. N.	2010
Rio de Janeiro Botanical Garden Herbarium (RB)	400067	Angiospermae	Mansano, V. F.	2004
Rio de Janeiro Botanical Garden Herbarium (RB)	54640	Angiospermae	Pereira, A. B.	1945
Rio de Janeiro Botanical Garden Herbarium (RB)	407913	Angiospermae	Quinet, A.	2004
Rio de Janeiro Botanical Garden Herbarium (RB)	448804	Angiospermae	Sampaio, J. J.	1943
Rio de Janeiro Botanical Garden Herbarium (RB)	260186	Angiospermae	Brade, A. C.	1945
Rio de Janeiro Botanical Garden Herbarium (RB)	448899	Angiospermae	Andrade, S. V.	1964
Rio de Janeiro Botanical Garden Herbarium (RB)	448947	Angiospermae	Andrade, S. V.	1965
Rio de Janeiro Botanical Garden Herbarium (RB)	448827	Angiospermae	Andrade, S. V.	1969
Rio de Janeiro Botanical Garden Herbarium (RB)	448762	Angiospermae	Barros, W. D.	1940
Rio de Janeiro Botanical Garden Herbarium (RB)	330813	Angiospermae	Braga, J. M. A.	1994
Rio de Janeiro Botanical Garden Herbarium (RB)	448894	Angiospermae	Lanstyak, L.	1932
Rio de Janeiro Botanical Garden Herbarium (RB)	54644	Angiospermae	Pereira, A. B.	1945
Rio de Janeiro Botanical Garden Herbarium (RB)	407908	Angiospermae	Quinet, A.	2004
Rio de Janeiro Botanical Garden Herbarium (RB)	338257	Angiospermae	Silva Neto, S. J.	1996
Rio de Janeiro Botanical Garden Herbarium (RB)	446055	Angiospermae	Silva Neto, S. J.	1997
Rio de Janeiro Botanical Garden Herbarium (RB)	79145	Angiospermae	no information	1952
Rio de Janeiro Botanical Garden Herbarium (RB)	448739	Angiospermae	Sampaio, J. J.	1943
Rio de Janeiro Botanical Garden Herbarium (RB)	241524	Angiospermae	Hatschbach, G.	1982
Rio de Janeiro Botanical Garden Herbarium (RB)	238901	Angiospermae	Lima, H. C. de.	1985
Rio de Janeiro Botanical Garden Herbarium (RB)	511707	Angiospermae	Lima, M. P. M. de	1994
Rio de Janeiro Botanical Garden Herbarium (RB)	330815	Angiospermae	Piratininga, A.	1994
Rio de Janeiro Botanical Garden Herbarium (RB)	511706	Angiospermae	Silva Neto, S. J.	1997
Rio de Janeiro Botanical Garden Herbarium (RB)	511714	Angiospermae	Silva Neto, S. J.	2001
Rio de Janeiro Botanical Garden Herbarium (RB)	640542	Angiospermae	Guerra Santos, C. M.	2012
Rio de Janeiro Botanical Garden Herbarium (RB)	25785	Angiospermae	Brade, A. C.	1934
Rio de Janeiro Botanical Garden Herbarium (RB)	352926	Angiospermae	Braga, J. M. A.	1994
Rio de Janeiro Botanical Garden Herbarium (RB)	352916	Angiospermae	Braga, J. M. A.	1994
Rio de Janeiro Botanical Garden Herbarium (RB)	181859	Angiospermae	Braga, P. I. S.	1972
Rio de Janeiro Botanical Garden Herbarium (RB)	273015	Angiospermae	Fátima S, G.	1988
Rio de Janeiro Botanical Garden Herbarium (RB)	330814	Angiospermae	Guedes, R.	1994
Rio de Janeiro Botanical Garden Herbarium (RB)	56804	Angiospermae	Kuhlmann, J. G.	1946
Rio de Janeiro Botanical Garden Herbarium (RB)	186265	Angiospermae	Maas, P. J. M.	1977
Rio de Janeiro Botanical Garden Herbarium (RB)	200939	Angiospermae	Martinelli, G.	1977
Rio de Janeiro Botanical Garden Herbarium (RB)	54648	Angiospermae	Pereira, A. B.	1945
Rio de Janeiro Botanical Garden Herbarium (RB)	377838	Angiospermae	Silva Neto, S. J.	1996
Rio de Janeiro Botanical Garden Herbarium (RB)	511710	Angiospermae	Silva Neto, S. J.	2002
Rio de Janeiro Botanical Garden Herbarium (RB)	445522	Angiospermae	Andrade, S. V.	1965
Rio de Janeiro Botanical Garden Herbarium (RB)	445105	Angiospermae	Andrade, S. V.	1968
Rio de Janeiro Botanical Garden Herbarium (RB)	3111	Angiospermae	Barros, W. D.	1940
Rio de Janeiro Botanical Garden Herbarium (RB)	45694	Angiospermae	Barros, W. D.	1940
Rio de Janeiro Botanical Garden Herbarium (RB)	445504	Angiospermae	Barros, W. D.	1941
Rio de Janeiro Botanical Garden Herbarium (RB)	446380	Angiospermae	Barros, W. D.	1941
Rio de Janeiro Botanical Garden Herbarium (RB)	446379	Angiospermae	Barros, W. D.	1942
Rio de Janeiro Botanical Garden Herbarium (RB)	330817	Angiospermae	Braga, J. M. A.	1995
Rio de Janeiro Botanical Garden Herbarium (RB)	471528	Angiospermae	Lanstyak, L.	1938
Rio de Janeiro Botanical Garden Herbarium (RB)	471519	Angiospermae	Barros, W. D.	1941
Rio de Janeiro Botanical Garden Herbarium (RB)	471691	Angiospermae	Barros, W. D.	1942
Rio de Janeiro Botanical Garden Herbarium (RB)	414991	Angiospermae	Braga, J. M. A.	1997
Rio de Janeiro Botanical Garden Herbarium (RB)	471518	Angiospermae	Lanstyak, L.	1939
Rio de Janeiro Botanical Garden Herbarium (RB)	446061	Angiospermae	Mansano, V. F.	2003
Rio de Janeiro Botanical Garden Herbarium (RB)	120322	Angiospermae	Campos Porto, P.	1928
Rio de Janeiro Botanical Garden Herbarium (RB)	120324	Angiospermae	Lanstyak, L.	1937
Rio de Janeiro Botanical Garden Herbarium (RB)	45753	Angiospermae	Barros, W. D.	1941
Rio de Janeiro Botanical Garden Herbarium (RB)	471522	Angiospermae	Sampaio, J. J.	1943
Rio de Janeiro Botanical Garden Herbarium (RB)	378461	Angiospermae	Silva Neto, S. J.	2003
Rio de Janeiro Botanical Garden Herbarium (RB)	25822	Angiospermae	Campos Porto, P.	1928
Rio de Janeiro Botanical Garden Herbarium (RB)	68375	Angiospermae	Campos Porto, P.	1928
Rio de Janeiro Botanical Garden Herbarium (RB)	129424	Angiospermae	Campos Porto, P.	1932
Rio de Janeiro Botanical Garden Herbarium (RB)	508489	Angiospermae	Andrade, S. V.	1963
Rio de Janeiro Botanical Garden Herbarium (RB)	446368	Angiospermae	Sampaio, J. J.	1945
Rio de Janeiro Botanical Garden Herbarium (RB)	352705	Angiospermae	Silva Neto, S. J.	1997
Rio de Janeiro Botanical Garden Herbarium (RB)	84006	Angiospermae	Barros, W. D.	1940
Rio de Janeiro Botanical Garden Herbarium (RB)	45726	Angiospermae	Barros, W. D.	1948
Rio de Janeiro Botanical Garden Herbarium (RB)	129423	Angiospermae	Campos Porto, P.	1933
Rio de Janeiro Botanical Garden Herbarium (RB)	84007	Angiospermae	Gomes, J. C.	1942
Rio de Janeiro Botanical Garden Herbarium (RB)	39347	Angiospermae	Markgraf	1938
Rio de Janeiro Botanical Garden Herbarium (RB)	471693	Angiospermae	Sampaio, J. J.	1942
Rio de Janeiro Botanical Garden Herbarium (RB)	445561	Angiospermae	Andrade, S. V.	1966
Rio de Janeiro Botanical Garden Herbarium (RB)	84005	Angiospermae	no information	1943
Rio de Janeiro Botanical Garden Herbarium (RB)	445549	Angiospermae	Andrade, S. V.	1966
Rio de Janeiro Botanical Garden Herbarium (RB)	445554	Angiospermae	Andrade, S. V.	1966
Rio de Janeiro Botanical Garden Herbarium (RB)	471529	Angiospermae	Barros, W. D.	1942
Rio de Janeiro Botanical Garden Herbarium (RB)	28068	Angiospermae	Campos Porto, P.	1936
Rio de Janeiro Botanical Garden Herbarium (RB)	445550	Angiospermae	Campos Porto, P.	1936
Rio de Janeiro Botanical Garden Herbarium (RB)	471525	Angiospermae	Lanstyak, L.	1938
Rio de Janeiro Botanical Garden Herbarium (RB)	445577	Angiospermae	Lanstyak, L.	1938
Rio de Janeiro Botanical Garden Herbarium (RB)	471692	Angiospermae	Campos Porto, P.	1927
Rio de Janeiro Botanical Garden Herbarium (RB)	445545	Angiospermae	Campos Porto, P.	1927
Rio de Janeiro Botanical Garden Herbarium (RB)	445555	Angiospermae	Campos Porto, P.	1936
Rio de Janeiro Botanical Garden Herbarium (RB)	445579	Angiospermae	Lanstyak, L.	1938
Rio de Janeiro Botanical Garden Herbarium (RB)	445569	Angiospermae	Lanstyak, L.	1949
Rio de Janeiro Botanical Garden Herbarium (RB)	471689	Angiospermae	Sampaio, J. J.	1943
Rio de Janeiro Botanical Garden Herbarium (RB)	446375	Angiospermae	Andrade, S. V.	1963
Rio de Janeiro Botanical Garden Herbarium (RB)	445564	Angiospermae	Andrade, S. V.	1966
Rio de Janeiro Botanical Garden Herbarium (RB)	446377	Angiospermae	Barros, W. D.	1942
Rio de Janeiro Botanical Garden Herbarium (RB)	8266	Angiospermae	Campos Porto, P.	1917
Rio de Janeiro Botanical Garden Herbarium (RB)	25821	Angiospermae	Campos Porto, P.	1928
Rio de Janeiro Botanical Garden Herbarium (RB)	28067	Angiospermae	Campos Porto, P.	1935
Rio de Janeiro Botanical Garden Herbarium (RB)	409292	Angiospermae	Freitas, L.	2004
Rio de Janeiro Botanical Garden Herbarium (RB)	445571	Angiospermae	Lanstyak, L.	1949
Rio de Janeiro Botanical Garden Herbarium (RB)	449394	Angiospermae	Mansano, V. F.	2006
Rio de Janeiro Botanical Garden Herbarium (RB)	356303	Angiospermae	Lima, M. P. M. de	2001
Rio de Janeiro Botanical Garden Herbarium (RB)	408551	Angiospermae	Pereira, P. H.	2004
Rio de Janeiro Botanical Garden Herbarium (RB)	408553	Angiospermae	Pereira, P. H.	2004
Rio de Janeiro Botanical Garden Herbarium (RB)	471678	Angiospermae	Sampaio, J. J.	1945
Rio de Janeiro Botanical Garden Herbarium (RB)	471523	Angiospermae	Andrade, S. V.	1962
Rio de Janeiro Botanical Garden Herbarium (RB)	471508	Angiospermae	Barros, W. D.	1941
Rio de Janeiro Botanical Garden Herbarium (RB)	84019	Angiospermae	Barros, W. D.	1941
Rio de Janeiro Botanical Garden Herbarium (RB)	47284	Angiospermae	Barros, W. D.	1941
Rio de Janeiro Botanical Garden Herbarium (RB)	8301	Angiospermae	Campos Porto, P.	1918
Rio de Janeiro Botanical Garden Herbarium (RB)	28065	Angiospermae	Campos Porto, P.	1934
Rio de Janeiro Botanical Garden Herbarium (RB)	471512	Angiospermae	Campos Porto, P.	1934
Rio de Janeiro Botanical Garden Herbarium (RB)	471511	Angiospermae	Lanstyak, L.	1937
Rio de Janeiro Botanical Garden Herbarium (RB)	347826	Angiospermae	Lima, M. P. M. de	1999
Rio de Janeiro Botanical Garden Herbarium (RB)	408549	Angiospermae	Pereira, P. H.	2004
Rio de Janeiro Botanical Garden Herbarium (RB)	408544	Angiospermae	Pereira, P. H.	2004
Rio de Janeiro Botanical Garden Herbarium (RB)	408552	Angiospermae	Pereira, P. H.	2004
Rio de Janeiro Botanical Garden Herbarium (RB)	471688	Angiospermae	Barros, W. D.	1941
Rio de Janeiro Botanical Garden Herbarium (RB)	471686	Angiospermae	Campos Porto, P.	1932
Rio de Janeiro Botanical Garden Herbarium (RB)	408530	Angiospermae	Pereira, P. H.	2004
Rio de Janeiro Botanical Garden Herbarium (RB)	408548	Angiospermae	Pereira, P. H.	2004
Rio de Janeiro Botanical Garden Herbarium (RB)	408555	Angiospermae	Pereira, P. H.	2004
Rio de Janeiro Botanical Garden Herbarium (RB)	408545	Angiospermae	Pereira, P. H.	2004
Rio de Janeiro Botanical Garden Herbarium (RB)	408550	Angiospermae	Pereira, P. H.	2004
Rio de Janeiro Botanical Garden Herbarium (RB)	471685	Angiospermae	Barros, W. D.	1941
Rio de Janeiro Botanical Garden Herbarium (RB)	446382	Angiospermae	Barros, W. D.	1941
Rio de Janeiro Botanical Garden Herbarium (RB)	8554	Angiospermae	Campos Porto, P.	1918
Rio de Janeiro Botanical Garden Herbarium (RB)	408543	Angiospermae	Pereira, P. H.	2004
Rio de Janeiro Botanical Garden Herbarium (RB)	471683	Angiospermae	Sampaio, J. J.	1953
Rio de Janeiro Botanical Garden Herbarium (RB)	445565	Angiospermae	Campos Porto, P.	1928
Rio de Janeiro Botanical Garden Herbarium (RB)	408546	Angiospermae	Pereira, P. H.	2004
Rio de Janeiro Botanical Garden Herbarium (RB)	408547	Angiospermae	Pereira, P. H.	2004
Rio de Janeiro Botanical Garden Herbarium (RB)	471513	Angiospermae	Barros, W. D.	1941
Rio de Janeiro Botanical Garden Herbarium (RB)	471516	Angiospermae	Lanstyak, L.	1936
Rio de Janeiro Botanical Garden Herbarium (RB)	445505	Angiospermae	Barros, W. D.	1941
Rio de Janeiro Botanical Garden Herbarium (RB)	353802	Angiospermae	Carrara, M. R.	1995
Rio de Janeiro Botanical Garden Herbarium (RB)	639879	Angiospermae	Silva, Luan.	2015
Rio de Janeiro Botanical Garden Herbarium (RB)	330816	Angiospermae	Silva Neto, S. J.	1995
Rio de Janeiro Botanical Garden Herbarium (RB)	471514	Angiospermae	Lanstyak, L.	1937
Rio de Janeiro Botanical Garden Herbarium (RB)	445506	Angiospermae	Barros, W. D.	1941
Rio de Janeiro Botanical Garden Herbarium (RB)	22686	Angiospermae	Campos Porto, P.	1918
Rio de Janeiro Botanical Garden Herbarium (RB)	66471	Angiospermae	Mello, C.	no information
Rio de Janeiro Botanical Garden Herbarium (RB)	445535	Angiospermae	Sampaio, J. J.	1953
Rio de Janeiro Botanical Garden Herbarium (RB)	358213	Angiospermae	Silva Neto, S. J.	2001
Rio de Janeiro Botanical Garden Herbarium (RB)	471517	Angiospermae	Andrade, S. V.	1962
Rio de Janeiro Botanical Garden Herbarium (RB)	180376	Angiospermae	Ferreira, V. F.	1977
Rio de Janeiro Botanical Garden Herbarium (RB)	445507	Angiospermae	Barros, W. D.	1941
Rio de Janeiro Botanical Garden Herbarium (RB)	134895	Angiospermae	Campos Porto, P.	1933
Rio de Janeiro Botanical Garden Herbarium (RB)	79230	Angiospermae	Campos Porto, P.	1953
Rio de Janeiro Botanical Garden Herbarium (RB)	445530	Angiospermae	Sampaio, J. J.	1943
Rio de Janeiro Botanical Garden Herbarium (RB)	471521	Angiospermae	Andrade, S. V.	1964
Rio de Janeiro Botanical Garden Herbarium (RB)	45658	Angiospermae	Barros, W. D.	1940
Rio de Janeiro Botanical Garden Herbarium (RB)	25827	Angiospermae	Campos Porto, P.	1928
Rio de Janeiro Botanical Garden Herbarium (RB)	25828	Angiospermae	Campos Porto, P.	1929
Rio de Janeiro Botanical Garden Herbarium (RB)	399064	Angiospermae	Freitas, L.	2004
Rio de Janeiro Botanical Garden Herbarium (RB)	421862	Angiospermae	Mansano, V. F.	2006
Rio de Janeiro Botanical Garden Herbarium (RB)	450643	Angiospermae	Mansano, V. F.	2007
Rio de Janeiro Botanical Garden Herbarium (RB)	120877	Angiospermae	Occhioni, P.	1949
Rio de Janeiro Botanical Garden Herbarium (RB)	471690	Angiospermae	Sampaio, J. J.	no information
Rio de Janeiro Botanical Garden Herbarium (RB)	474820	Angiospermae	Canela, M. B. F.	2004
Rio de Janeiro Botanical Garden Herbarium (RB)	180377	Angiospermae	Ferreira, V. F.	1977
Rio de Janeiro Botanical Garden Herbarium (RB)	408531	Angiospermae	Pereira, P. H.	2004
Rio de Janeiro Botanical Garden Herbarium (RB)	445537	Angiospermae	Andrade, S. V.	1962
Rio de Janeiro Botanical Garden Herbarium (RB)	471524	Angiospermae	Barros, W. D.	1941
Rio de Janeiro Botanical Garden Herbarium (RB)	445586	Angiospermae	Campos Porto, P.	1935
Rio de Janeiro Botanical Garden Herbarium (RB)	84015	Angiospermae	no information	1943
Rio de Janeiro Botanical Garden Herbarium (RB)	408541	Angiospermae	Pereira, P. H.	2004
Rio de Janeiro Botanical Garden Herbarium (RB)	445525	Angiospermae	Sampaio, J. J.	1943
Rio de Janeiro Botanical Garden Herbarium (RB)	408542	Angiospermae	Pereira, P. H.	2004
Rio de Janeiro Botanical Garden Herbarium (RB)	408554	Angiospermae	Pereira, P. H.	2004
Rio de Janeiro Botanical Garden Herbarium (RB)	84017	Angiospermae	Barros, W. D.	1941
Rio de Janeiro Botanical Garden Herbarium (RB)	471527	Angiospermae	Barros, W. D.	1941
Rio de Janeiro Botanical Garden Herbarium (RB)	84018	Angiospermae	Barros, W. D.	1941
Rio de Janeiro Botanical Garden Herbarium (RB)	471520	Angiospermae	Barros, W. D.	1946
Rio de Janeiro Botanical Garden Herbarium (RB)	66472	Angiospermae	Mello, C.	no information
Rio de Janeiro Botanical Garden Herbarium (RB)	448783	Angiospermae	Barros, W. D.	1941
Rio de Janeiro Botanical Garden Herbarium (RB)	445518	Angiospermae	Barros, W. D.	1942
Rio de Janeiro Botanical Garden Herbarium (RB)	446052	Angiospermae	Andrade, S. V.	1966
Rio de Janeiro Botanical Garden Herbarium (RB)	69211	Angiospermae	Barros, W. D.	1941
Rio de Janeiro Botanical Garden Herbarium (RB)	446091	Angiospermae	Sampaio, J. J.	1953
Rio de Janeiro Botanical Garden Herbarium (RB)	445527	Angiospermae	Lanstyak, L.	1936
Rio de Janeiro Botanical Garden Herbarium (RB)	8878	Angiospermae	Kuhlmann, J. G.	1922
Rio de Janeiro Botanical Garden Herbarium (RB)	84201	Angiospermae	Pereira, E.	1953
Rio de Janeiro Botanical Garden Herbarium (RB)	166710	Angiospermae	Sucre, D.	1969
Rio de Janeiro Botanical Garden Herbarium (RB)	77989	Angiospermae	Campos Porto, P.	1929
Rio de Janeiro Botanical Garden Herbarium (RB)	54779	Angiospermae	Pereira, A. B.	1945
Rio de Janeiro Botanical Garden Herbarium (RB)	445534	Angiospermae	Lanstyak, L.	1937
Rio de Janeiro Botanical Garden Herbarium (RB)	25786	Angiospermae	Brade, A. C.	1935
Rio de Janeiro Botanical Garden Herbarium (RB)	180379	Angiospermae	Ferreira, V. F.	1977
Rio de Janeiro Botanical Garden Herbarium (RB)	52008	Angiospermae	Brade, A. C.	1945
Rio de Janeiro Botanical Garden Herbarium (RB)	330821	Angiospermae	Braga, J. M. A.	1995
Rio de Janeiro Botanical Garden Herbarium (RB)	35203	Angiospermae	Burret, M.	1945
Rio de Janeiro Botanical Garden Herbarium (RB)	54649	Angiospermae	Pereira, A. B.	1945
Rio de Janeiro Botanical Garden Herbarium (RB)	444693	Angiospermae	Marquete, R.	2007
Rio de Janeiro Botanical Garden Herbarium (RB)	450670	Angiospermae	Andrade, S. V.	1966
Rio de Janeiro Botanical Garden Herbarium (RB)	25789	Angiospermae	Brade, A. C.	1934
Rio de Janeiro Botanical Garden Herbarium (RB)	25790	Angiospermae	Brade, A. C.	1934
Rio de Janeiro Botanical Garden Herbarium (RB)	95418	Angiospermae	Brade, A. C.	1950
Rio de Janeiro Botanical Garden Herbarium (RB)	330822	Angiospermae	Braga, J. M. A.	1994
Rio de Janeiro Botanical Garden Herbarium (RB)	202466	Angiospermae	Martinelli, G.	1976
Rio de Janeiro Botanical Garden Herbarium (RB)	182410	Angiospermae	Martinelli, G.	1977
Rio de Janeiro Botanical Garden Herbarium (RB)	207581	Angiospermae	Martinelli, G.	1981
Rio de Janeiro Botanical Garden Herbarium (RB)	440336	Angiospermae	Silva Neto, S. J.	1996
Rio de Janeiro Botanical Garden Herbarium (RB)	330823	Angiospermae	Braga, J. M. A.	1995
Rio de Janeiro Botanical Garden Herbarium (RB)	388520	Angiospermae	Canela, M. B. F.	2003
Rio de Janeiro Botanical Garden Herbarium (RB)	474822	Angiospermae	Canela, M. B. F.	2004
Rio de Janeiro Botanical Garden Herbarium (RB)	285250	Angiospermae	Costa, A.	1989
Rio de Janeiro Botanical Garden Herbarium (RB)	440337	Angiospermae	Silva Neto, S. J.	1996
Rio de Janeiro Botanical Garden Herbarium (RB)	202339	Angiospermae	Sucre, D.	1969
Rio de Janeiro Botanical Garden Herbarium (RB)	512167	Angiospermae	Torres, M. W.	2011
Rio de Janeiro Botanical Garden Herbarium (RB)	304881	Angiospermae	Wendt, T.	1992
Rio de Janeiro Botanical Garden Herbarium (RB)	438580	Angiospermae	Almeida, V. R.	2005
Rio de Janeiro Botanical Garden Herbarium (RB)	330824	Angiospermae	Braga, J. M. A.	1994
Rio de Janeiro Botanical Garden Herbarium (RB)	388526	Angiospermae	Canela, M. B. F.	2003
Rio de Janeiro Botanical Garden Herbarium (RB)	182409	Angiospermae	Martinelli, G.	1977
Rio de Janeiro Botanical Garden Herbarium (RB)	388523	Angiospermae	Canela, M. B. F.	2003
Rio de Janeiro Botanical Garden Herbarium (RB)	449568	Angiospermae	Andrade, S. V.	1966
Rio de Janeiro Botanical Garden Herbarium (RB)	449277	Angiospermae	Barros, W. D.	1942
Rio de Janeiro Botanical Garden Herbarium (RB)	78023	Angiospermae	Brade, A. C.	1935
Rio de Janeiro Botanical Garden Herbarium (RB)	384493	Angiospermae	Canela, M. B. F.	2003
Rio de Janeiro Botanical Garden Herbarium (RB)	388524	Angiospermae	Canela, M. B. F.	2003
Rio de Janeiro Botanical Garden Herbarium (RB)	388525	Angiospermae	Canela, M. B. F.	2003
Rio de Janeiro Botanical Garden Herbarium (RB)	180183	Angiospermae	Ferreira, V. F.	1977
Rio de Janeiro Botanical Garden Herbarium (RB)	401136	Angiospermae	Freitas, L.	2004
Rio de Janeiro Botanical Garden Herbarium (RB)	198518	Angiospermae	Martinelli, G.	1978
Rio de Janeiro Botanical Garden Herbarium (RB)	120878	Angiospermae	Occhioni, P.	1948
Rio de Janeiro Botanical Garden Herbarium (RB)	54650	Angiospermae	Pereira, A. B.	1945
Rio de Janeiro Botanical Garden Herbarium (RB)	84200	Angiospermae	Pereira, E.	1953
Rio de Janeiro Botanical Garden Herbarium (RB)	334159	Angiospermae	Silva Neto, S. J.	1995
Rio de Janeiro Botanical Garden Herbarium (RB)	155454	Angiospermae	Sucre, D.	1969
Rio de Janeiro Botanical Garden Herbarium (RB)	401134	Angiospermae	Freitas, L.	2004
Rio de Janeiro Botanical Garden Herbarium (RB)	635984	Angiospermae	Barbosa-Silva, R. G.	2015
Rio de Janeiro Botanical Garden Herbarium (RB)	25787	Angiospermae	Brade, A. C.	1935
Rio de Janeiro Botanical Garden Herbarium (RB)	28155	Angiospermae	Brade, A. C.	1936
Rio de Janeiro Botanical Garden Herbarium (RB)	28223	Angiospermae	Brade, A. C.	1936
Rio de Janeiro Botanical Garden Herbarium (RB)	330826	Angiospermae	Braga, J. M. A.	1994
Rio de Janeiro Botanical Garden Herbarium (RB)	493028	Angiospermae	Torres, M. W.	2010
[truncated: 9,725 more rows]
