# Supplementary material for: Using online databases to produce comprehensive accounts of the vascular plants from the Brazilian protected areas: The Parque Nacional do Itatiaia as a case study
Source: Biodivers Data J. 2020 May 19;8:e50837. doi: 10.3897/BDJ.8.e50837 (PMC7250941; doi:10.3897/BDJ.8.e50837)
Supplement: Supplementary material 2 — Records obtained from other online databases. [file bdj-08-e50837-s002.txt]

herbarium	catalognumber or barcode	group	Family	Species
Arizona State University Vascular Plant Herbarium (ASU)	ASU59223	Angiospermae	Malvaceae	Abutilon theophrasti Medik.
Universidade Federal de Minas Gerais (BHCB)	BHCB188115	Angiospermae	Bromeliaceae	Vriesea gigantea Gaudich.
Universidade Federal de Minas Gerais (BHCB)	BHCB188117	Angiospermae	Bromeliaceae	Vriesea vagans (L.B.Sm.) L.B.Sm.
Universidade Federal de Juiz de For a (CESJ)	CESJ 71189	Angiospermae	Gesneriaceae	Kohleria bogotensis Fritsch (OK)
Universidade de São Paulo (ESA)	ESAL 19977	Angiospermae	Lythraceae	Lafoensia pacari A.St.-Hil.
Herbário Bradeanum (HB)	Bradeanum	Angiospermae	Berberidaceae	Berberis glazioviana Brade
Universidade Federal do Estado do Rio de Janeiro (HUNI)	HUNI 5926	Angiospermae	Araliaceae	Hydrocotyle barbarossa Cham. & Schltdl.
Universidade Federal do Estado do Rio de Janeiro (HUNI)	HUNI 5928	Angiospermae	Araliaceae	Hydrocotyle leucocephala Cham. & Schltdl.
Royal Botanic Gardens (K)	K000096437	Angiospermae	Apocynaceae	Orthosia parviflora (E. Fourn.) Liede & Meve
Royal Botanic Gardens (K)	K000221793	Angiospermae	Asteraceae	Leptostelma camposportoi (Cabrera) A.M.Teles & Sobral
Royal Botanic Gardens (K)	K000924021	Angiospermae	Asteraceae	Senecio grandis Gardner
Royal Botanic Gardens (K)	K000972361	Angiospermae	Melastomataceae	Pleroma semidecandrum (Schrank et Mart. ex DC.) Triana
Museo Botânico Municipal (MBM)	MBM073117	Angiospermae	Asteraceae	Piptocarpha regnellii (Sch. Bip.) Cabrera
Museo Botânico Municipal (MBM)	MBM007634	Angiospermae	Bromeliaceae	Quesnelia testudo Lindm.
Museo Botânico Municipal (MBM)	MBM339529	Ferns	Cyatheaceae	Cyathea hirsuta C.Presl
New York Botanical Garden (NY)	NY00491982	Angiospermae	Acanthaceae	Justicia rubriflora Wassh. & J.R.I.Wood
New York Botanical Garden (NY)	NY764372	Angiospermae	Asteraceae	Acanthospermum australe (Loefl.) Kuntze
New York Botanical Garden (NY)	NY00764413	Angiospermae	Asteraceae	Acanthospermum hispidum DC.
New York Botanical Garden (NY)	NY00784761	Angiospermae	Asteraceae	Chaptalia nutans (L.) Pol.
New York Botanical Garden (NY)	NY1017668	Angiospermae	Asteraceae	Chromolaena cinereoviridis (Sch.Bip. ex Baker) R.M.King & H.Rob.
New York Botanical Garden (NY)	NY00002177	Angiospermae	Eriocaulaceae	Paepalanthus planifolius (Bong.) Körn
New York Botanical Garden (NY)	NY 628597	Angiospermae	Malvaceae	Luehea divaricata Mart. & Zucc.
New York Botanical Garden (NY)	NY00523095	Angiospermae	Melastomataceae	Tibouchina cordifolia Cogn.
New York Botanical Garden (NY)	NY00559046	Angiospermae	Piperaceae	Peperomia diaphanoides Dahlst.
New York Botanical Garden (NY)	NY00770659	Angiospermae	Solanaceae	Solanum sisymbriifolium Lam.
New York Botanical Garden (NY)	NY00503361	Angiospermae	Xyridaceae	Xyris stenophylla L.A.Nilsson
New York Botanical Garden (NY)	NY02425709	Ferns	Pteridaceae	Adiantum glaucescens Klotzsch
Muséum national d'Histoire Naturelle (P)	P00704308	Angiospermae	Asteraceae	Stevia dubia B.L. Rob.
Museo Nacional (R)	R21902	Ferns	Gleicheniaceae	Gleichenella pectinata (Willd.) Ching
Universidade Federal Rural do Rio de Janeiro (RBR)	RBR 2293	Angiospermae	Malvaceae	Peltaea obsita (Mart. ex Colla) Krapov. & Cristóbal.
Swedish Museum of Natural History (S)	S-R-4690	Angiospermae	Piperaceae	Piper itatiaianum Yunck.
Universidade de São Paulo (SPF)	SPF00212757	Angiospermae	Acanthaceae	Mendoncia puberula Mart.
Universidade de São Paulo (SPF)	SPF00212649	Angiospermae	Dioscoreaceae	Dioscorea glandulosa (Griseb.) Kunth
Universidade Estadual de Campinas (UEC)	UEC183446	Angiospermae	Plantaginaceae	Gratiola peruviana L.
Smithsonian Institution (US)	US01638297	Angiospermae	Asteraceae	Adenostemma involucratum R.M.King & H.Rob.
Smithsonian Institution (US)	US01668382	Angiospermae	Asteraceae	Chromolaena pedalis (Sch. Bip. ex Baker) R.M. King & H. Rob.
Smithsonian Institution (US)	US01668538	Angiospermae	Asteraceae	Chromolaena squalida (DC.) R.M.King & H.Rob.
Smithsonian Institution (US)	US01629618	Angiospermae	Asteraceae	Lepidaploa muricata (DC.) H.Rob.
Smithsonian Institution (US)	US01673456	Angiospermae	Asteraceae	Mikania conferta Gardner
Smithsonian Institution (US)	US01673200	Angiospermae	Asteraceae	Mikania cordifolia (L.f.) Willd.
Smithsonian Institution (US)	US 2342905	Angiospermae	Lythraceae	Cuphea racemosa (L. f.) Spreng.
Smithsonian Institution (US)	US01905963	Angiospermae	Melastomataceae	Tibouchina schenckii Cogn.
Smithsonian Institution (US)	US 89689	Angiospermae	Poaceae	Poa bradei Pilg.
Smithsonian Institution (US)	US01915719	Angiospermae	Xyridaceae	Xyris itatiayensis (Malme) Wand. & Sajo
Smithsonian Institution (US)	US01915958	Angiospermae	Xyridaceae	Xyris macrocephala Vahl
Smithsonian Institution (US)	US 2675287	Ferns	Dennstaedtiaceae	Hypolepis stolonifera Fée
