# Supplementary material for: Using online databases to produce comprehensive accounts of the vascular plants from the Brazilian protected areas: The Parque Nacional do Itatiaia as a case study
Source: Biodivers Data J. 2020 May 19;8:e50837. doi: 10.3897/BDJ.8.e50837 (PMC7250941; doi:10.3897/BDJ.8.e50837)
Supplement: Supplementary material 3 — List of vascular plants occurring in the "Parque Nacional do Itatiaia" providing information on the number of specimens per species in the database, threat category, presence of old records (True = presence of only old records, False = presence of old and new records), life form, origin (native vs. non-native), endemism and vegetation type. No information = indicates that data is lacking for that species. [file bdj-08-e50837-s003.txt]

Group	Family	Species	number of specimes	threat category	Only old register, before 1969?	Life form	Native of Brazil?	Endemic of Brazil?	Vegetation type
Angiospermae	Acanthaceae	Aphelandra bradeana Rizzini	2	NE	TRUE	subshrubs	native	endemic	forest
Angiospermae	Acanthaceae	Aphelandra schottiana (Nees) Profice	1	LC	TRUE	shrubs	native	no information	forest
Angiospermae	Acanthaceae	Aphelandra squarrosa Nees	2	LC	FALSE	subshrubs	native	no information	forest
Angiospermae	Acanthaceae	Clistax brasiliensis Mart.	7	NE	FALSE	shrubs	native	endemic	forest
Angiospermae	Acanthaceae	Herpetacanthus neesianus Indriunas & Kameyama	2	NE	FALSE	subshrubs	native	endemic	forest
Angiospermae	Acanthaceae	Hygrophila costata Nees	1	NE	TRUE	herbs	native	not endemic	no information
Angiospermae	Acanthaceae	Justicia cydoniifolia (Nees) Lindau	3	LC	FALSE	shrubs	native	endemic	forest
Angiospermae	Acanthaceae	Justicia cyrtantheriformis (Rizzini) Profice	6	NE	FALSE	herbs	native	endemic	forest
Angiospermae	Acanthaceae	Justicia itatiaiensis Profice	2	NE	TRUE	shrubs	native	endemic	forest
Angiospermae	Acanthaceae	Justicia monticola (Nees) Profice	1	NE	FALSE	shrubs	native	endemic	forest
Angiospermae	Acanthaceae	Justicia rubriflora Wassh. & J.R.I.Wood	1	NE	TRUE	herbs	native	endemic	forest
Angiospermae	Acanthaceae	Justicia sebastianopolitana Profice	14	NE	FALSE	shrubs	native	endemic	forest
Angiospermae	Acanthaceae	Justicia sellowiana Profice	2	NE	FALSE	shrubs	native	endemic	forest
Angiospermae	Acanthaceae	Justicia trifoliata Roem. & Schult.	7	NE	FALSE	subshrubs	native	endemic	forest
Angiospermae	Acanthaceae	Mendoncia puberula Mart.	1	NE	FALSE	lianas	native	no information	forest
Angiospermae	Acanthaceae	Mendoncia velloziana Mart.	8	NE	FALSE	lianas	native	no information	forest
Angiospermae	Acanthaceae	Odontonema barlerioides (Nees) Kuntze	9	NE	FALSE	subshrubs	native	endemic	forest
Angiospermae	Acanthaceae	Sanchezia oblonga Ruiz & Pav.	1	NE	FALSE	subshrubs	native	not endemic	forest
Angiospermae	Acanthaceae	Staurogyne itatiaiae (Wawra) Leonard	17	EN	FALSE	subshrubs	native	endemic	forest
Angiospermae	Acanthaceae	Staurogyne riedeliana (Nees) Kuntze	1	NE	TRUE	herbs	native	endemic	forest
Angiospermae	Acanthaceae	Staurogyne sylvatica Lindau ex Braz & R.Monteiro	3	NE	FALSE	subshrubs	native	endemic	forest
Angiospermae	Alismataceae	Hydrocleys nymphoides (Willd.) Buchenau	1	NE	FALSE	herbs	native	not endemic	forest
Angiospermae	Alstroemeriaceae	Alstroemeria isabelleana Herb.	18	NE	FALSE	herbs	native	not endemic	both
Angiospermae	Alstroemeriaceae	Alstroemeria radula Dusén	4	NE	FALSE	herbs	native	endemic	grasslands
Angiospermae	Amaranthaceae	Alternanthera brasiliana (L.) Kuntze	4	NE	FALSE	subshrubs	native	not endemic	forest
Angiospermae	Amaranthaceae	Hebanthe eriantha (Poir.) Pedersen	1	LC	TRUE	subshrubs	native	not endemic	forest
Angiospermae	Amaranthaceae	Hebanthe pulverulenta Mart.	4	LC	FALSE	subshrubs	native	not endemic	forest
Angiospermae	Amaryllidaceae	Griffinia intermedia Lindl.	5	NE	FALSE	herbs	native	endemic	forest
Angiospermae	Amaryllidaceae	Hippeastrum aulicum (Ker Gawl.) Herb.	2	NE	FALSE	herbs	native	endemic	forest
Angiospermae	Amaryllidaceae	Hippeastrum calyptratum (Ker Gawl.) Herb.	2	NE	TRUE	herbs	native	endemic	forest
Angiospermae	Amaryllidaceae	Hippeastrum glaucescens (Mart.) Herb.	5	NE	FALSE	herbs	native	not endemic	grasslands
Angiospermae	Amaryllidaceae	Hippeastrum morelianum Lem.	2	VU	FALSE	herbs	native	endemic	grasslands
Angiospermae	Amaryllidaceae	Hippeastrum reticulatum Herb.	1	NE	TRUE	herbs	native	no information	forest
Angiospermae	Anacardiaceae	Schinus terebinthifolia Raddi	1	NE	TRUE	trees	native	not endemic	no information
Angiospermae	Anacardiaceae	Spondias mombin L.	1	NE	FALSE	trees	native	not endemic	forest
Angiospermae	Anacardiaceae	Tapirira guianensis Aubl.	1	NE	TRUE	trees	native	not endemic	no information
Angiospermae	Anacardiaceae	Tapirira obtusa (Benth.) J.D.Mitch.	1	NE	TRUE	trees	native	not endemic	forest
Angiospermae	Annonaceae	Annona dolabripetala Raddi	3	NE	FALSE	trees	native	endemic	forest
Angiospermae	Annonaceae	Annona mucosa Jacq.	3	NE	FALSE	trees	native	not endemic	forest
Angiospermae	Annonaceae	Annona sylvatica A.St.-Hil.	6	NE	FALSE	trees	native	endemic	forest
Angiospermae	Annonaceae	Guatteria latifolia R.E.Fr.	37	NE	FALSE	trees	native	endemic	forest
Angiospermae	Annonaceae	Guatteria pohliana Schltdl.	1	NT	FALSE	trees	native	endemic	forest
Angiospermae	Annonaceae	Guatteria sellowiana Schltdl.	5	LC	FALSE	trees	native	endemic	forest
Angiospermae	Annonaceae	Trigynaea oblongifolia Schltdl.	1	EN	FALSE	trees	native	endemic	forest
Angiospermae	Annonaceae	Xylopia brasiliensis Spreng.	6	NT	FALSE	trees	native	endemic	forest
Angiospermae	Annonaceae	Xylopia laevigata (Mart.) R.E.Fr.	6	NE	FALSE	trees	native	endemic	forest
Angiospermae	Apiaceae	Centella asiatica (L.) Urb.	1	NE	TRUE	herbs	not native	not endemic	forest
Angiospermae	Apiaceae	Cyclospermum leptophyllum (Pers.) Sprague	1	NE	FALSE	herbs	native	not endemic	forest
Angiospermae	Apiaceae	Eryngium aloifolium Mart. ex Urb.	1	NE	FALSE	herbs	native	endemic	no information
Angiospermae	Apiaceae	Eryngium eurycephalum Malme	9	NT	FALSE	herbs	native	endemic	grasslands
Angiospermae	Apiaceae	Eryngium floribundum Cham. & Schltdl.	1	NE	TRUE	herbs	native	not endemic	grasslands
Angiospermae	Apiaceae	Eryngium fluminense Urb.	1	NE	FALSE	herbs	native	endemic	grasslands
Angiospermae	Apiaceae	Eryngium glaziovianum Urb.	3	DD	TRUE	herbs	native	endemic	grasslands
Angiospermae	Apiaceae	Eryngium juncifolium (Urb.) Mathias & Constance	1	NE	TRUE	herbs	native	not endemic	grasslands
Angiospermae	Apiaceae	Eryngium pohlianum Urb.	8	NE	FALSE	herbs	native	endemic	grasslands
Angiospermae	Apiaceae	Eryngium proliferum Brade	3	NE	FALSE	herbs	native	endemic	forest
Angiospermae	Apiaceae	Lilaeopsis attenuata (Hook. & Arn.) Fernald	2	NE	TRUE	herbs	native	not endemic	grasslands
Angiospermae	Apocynaceae	Allamanda cathartica L.	1	NE	TRUE	lianas	native	not endemic	no information
Angiospermae	Apocynaceae	Asclepias curassavica L.	1	NE	FALSE	herbs	native	not endemic	forest
Angiospermae	Apocynaceae	Aspidosperma gomezianum A.DC.	1	NE	TRUE	trees	native	endemic	no information
Angiospermae	Apocynaceae	Aspidosperma melanocalyx Müll.Arg.	3	NE	TRUE	trees	native	endemic	no information
Angiospermae	Apocynaceae	Aspidosperma parvifolium A.DC.	9	NE	TRUE	trees	native	endemic	no information
Angiospermae	Apocynaceae	Condylocarpon isthmicum (Vell.) A.DC.	1	NE	FALSE	lianas	not native	not endemic	forest
Angiospermae	Apocynaceae	Ditassa burchellii Hook. & Arn.	1	NE	TRUE	lianas	native	not endemic	forest
Angiospermae	Apocynaceae	Ditassa conceptionis Fontella	3	NE	FALSE	lianas	native	endemic	grasslands
Angiospermae	Apocynaceae	Ditassa hispida (Vell.) Fontella	2	NE	FALSE	subshrubs	native	not endemic	forest
Angiospermae	Apocynaceae	Ditassa lagoensis E.Fourn.	2	NE	FALSE	lianas	native	endemic	forest
Angiospermae	Apocynaceae	Ditassa tomentosa (Decne.) Fontella	3	NE	FALSE	lianas	native	endemic	no information
Angiospermae	Apocynaceae	Forsteronia rufa Müll.Arg.	4	NE	TRUE	lianas	native	endemic	forest
Angiospermae	Apocynaceae	Jobinia lindbergii E.Fourn.	1	NE	FALSE	lianas	native	not endemic	forest
Angiospermae	Apocynaceae	Malouetia cestroides (Nees ex Mart.) Müll.Arg.	4	LC	TRUE	trees	native	endemic	forest
Angiospermae	Apocynaceae	Mandevilla atroviolacea (Stadelm.) Woodson	4	NE	TRUE	lianas	native	endemic	forest
Angiospermae	Apocynaceae	Mandevilla pendula (Ule) Woodson	4	NE	TRUE	lianas	native	endemic	forest
Angiospermae	Apocynaceae	Matelea fournieri Morillo	3	NE	FALSE	lianas	native	endemic	forest
Angiospermae	Apocynaceae	Orthosia itatiaiensis Malme	1	LC	TRUE	lianas	native	endemic	forest
Angiospermae	Apocynaceae	Orthosia parviflora (E. Fourn.) Liede & Meve	1	NE	TRUE	lianas	native	endemic	forest
Angiospermae	Apocynaceae	Orthosia scoparia (Nutt.) Liede & Meve	8	NE	FALSE	lianas	native	not endemic	forest
Angiospermae	Apocynaceae	Oxypetalum alpinum (Vell.) Fontella	2	NE	TRUE	lianas	native	endemic	forest
Angiospermae	Apocynaceae	Oxypetalum appendiculatum Mart.	2	NE	FALSE	lianas	native	not endemic	forest
Angiospermae	Apocynaceae	Oxypetalum banksii R.Br. ex Schult.	5	NE	FALSE	lianas	native	endemic	forest
Angiospermae	Apocynaceae	Oxypetalum costae Occhioni	2	NE	FALSE	lianas	native	endemic	forest
Angiospermae	Apocynaceae	Oxypetalum glabrum (Decne.) Malme	2	NE	FALSE	lianas	native	endemic	forest
Angiospermae	Apocynaceae	Oxypetalum glaziovii (E.Fourn.) Fontella & Marquete	15	EN	FALSE	lianas	native	endemic	grasslands
Angiospermae	Apocynaceae	Oxypetalum insigne (Decne.) Malme	15	NE	FALSE	lianas	native	endemic	both
Angiospermae	Apocynaceae	Oxypetalum patulum E.Fourn.	3	NE	TRUE	herbs	native	endemic	grasslands
Angiospermae	Apocynaceae	Oxypetalum pedicellatum Decne.	4	NE	FALSE	lianas	native	endemic	forest
Angiospermae	Apocynaceae	Oxypetalum regnellii (Malme) Malme	13	NT	FALSE	subshrubs	native	endemic	both
Angiospermae	Apocynaceae	Oxypetalum sublanatum Malme	3	NE	TRUE	subshrubs	native	not endemic	grasslands
Angiospermae	Apocynaceae	Peltastes peltatus (Vell.) Woodson	1	NE	TRUE	lianas	not native	not endemic	forest
Angiospermae	Apocynaceae	Peplonia macrophylla (Malme) U.C.S.Silva & Rapini	2	NE	FALSE	lianas	native	endemic	forest
Angiospermae	Apocynaceae	Peplonia organensis (E.Fourn.) Fontella & Rapini	4	NE	FALSE	lianas	native	endemic	both
Angiospermae	Apocynaceae	Tabernaemontana hystrix Steud.	4	NE	FALSE	trees	native	endemic	forest
Angiospermae	Apocynaceae	Tabernaemontana laeta Mart.	2	NE	TRUE	trees	native	endemic	forest
Angiospermae	Aquifoliaceae	Ilex chamaedryfolia Reissek	2	LC	FALSE	shrubs	native	endemic	grasslands
Angiospermae	Aquifoliaceae	Ilex congonhinha Loes.	1	NE	TRUE	shrubs	native	endemic	grasslands
Angiospermae	Aquifoliaceae	Ilex dumosa Reissek	6	NE	FALSE	trees	native	not endemic	both
Angiospermae	Aquifoliaceae	Ilex grandis Reissek	2	NE	TRUE	trees	native	endemic	forest
Angiospermae	Aquifoliaceae	Ilex longipetiolata Loes.	1	NE	TRUE	trees	native	endemic	forest
Angiospermae	Aquifoliaceae	Ilex loranthoides Mart. ex Reissek	1	VU	TRUE	shrubs	native	endemic	grasslands
Angiospermae	Aquifoliaceae	Ilex paraguariensis A.St.-Hil.	5	LC	FALSE	shrubs	native	not endemic	forest
Angiospermae	Aquifoliaceae	Ilex taubertiana Loes.	1	NE	TRUE	trees	native	endemic	forest
Angiospermae	Aquifoliaceae	Ilex theezans Mart. ex Reissek	5	NE	FALSE	trees	native	not endemic	forest
Angiospermae	Araceae	Anthurium binotii Linden	6	NE	FALSE	herbs	native	endemic	forest
Angiospermae	Araceae	Anthurium bragae Nadruz	6	NE	FALSE	herbs	native	endemic	forest
Angiospermae	Araceae	Anthurium comtum Schott	10	NE	FALSE	herbs	native	endemic	forest
Angiospermae	Araceae	Anthurium intermedium Kunth	8	NE	FALSE	herbs	native	endemic	forest
Angiospermae	Araceae	Anthurium marense K.Krause	1	NE	TRUE	herbs	native	endemic	forest
Angiospermae	Araceae	Anthurium minarum Sakur. & Mayo	14	NE	FALSE	herbs	native	endemic	both
Angiospermae	Araceae	Anthurium nitidulum Engl.	1	NE	FALSE	herbs	native	endemic	forest
Angiospermae	Araceae	Anthurium pentaphyllum (Aubl.) G.Don	5	NE	FALSE	herbs	native	not endemic	forest
Angiospermae	Araceae	Anthurium scandens (Aubl.) Engl.	1	NE	FALSE	herbs	native	not endemic	forest
Angiospermae	Araceae	Asterostigma lividum (Lodd.) Engl.	6	LC	FALSE	herbs	native	endemic	forest
Angiospermae	Araceae	Asterostigma luschnathianum Schott	1	NE	FALSE	herbs	native	endemic	forest
Angiospermae	Araceae	Colocasia esculenta Schott	1	NE	FALSE	herbs	not native	not endemic	forest
Angiospermae	Araceae	Heteropsis rigidifolia Engl.	3	NE	FALSE	lianas	native	endemic	forest
Angiospermae	Araceae	Monstera adansonii Schott	1	NE	FALSE	herbs	native	not endemic	forest
Angiospermae	Araceae	Philodendron appendiculatum Nadruz & Mayo	4	NE	FALSE	herbs	native	endemic	forest
Angiospermae	Araceae	Philodendron bipinnatifidum Schott	1	NE	FALSE	herbs	native	not endemic	forest
Angiospermae	Araceae	Philodendron cordatum Kunth ex Schott	6	NE	FALSE	herbs	native	endemic	forest
Angiospermae	Araceae	Philodendron crassinervium Lindl.	1	NE	FALSE	herbs	native	endemic	forest
Angiospermae	Araceae	Philodendron erubescens C. Koch.	1	NE	FALSE	herbs	not native	not endemic	forest
Angiospermae	Araceae	Philodendron hastatum K.Koch & Sello	2	NE	FALSE	herbs	native	endemic	forest
Angiospermae	Araceae	Philodendron hatschbachii Nadruz & Mayo	1	NT	FALSE	herbs	native	endemic	forest
Angiospermae	Araceae	Philodendron oblongum (Vell.) Kunth	1	NE	FALSE	herbs	native	endemic	forest
Angiospermae	Araceae	Philodendron ornatum Schott	2	NE	FALSE	herbs	native	not endemic	forest
Angiospermae	Araceae	Philodendron propinquum Schott	3	NE	FALSE	herbs	native	endemic	forest
Angiospermae	Araceae	Philodendron roseopetiolatum Nadruz & Mayo	1	NE	FALSE	herbs	native	endemic	forest
Angiospermae	Araceae	Philodendron undulatum Engl.	1	NE	FALSE	herbs	native	not endemic	forest
Angiospermae	Araceae	Syngonium vellozianum Schott	1	NE	FALSE	herbs	native	not endemic	forest
Angiospermae	Araliaceae	Dendropanax nebulosus Fiaschi & Jung-Mend.	5	NE	FALSE	trees	native	endemic	forest
Angiospermae	Araliaceae	Hydrocotyle barbarossa Cham. & Schltdl.	1	NE	FALSE	herbs	native	endemic	forest
Angiospermae	Araliaceae	Hydrocotyle bradei Rossberg	5	NE	FALSE	herbs	native	endemic	forest
Angiospermae	Araliaceae	Hydrocotyle itatiaiensis Brade	7	NE	TRUE	herbs	native	endemic	both
Angiospermae	Araliaceae	Hydrocotyle leucocephala Cham. & Schltdl.	1	NE	FALSE	herbs	native	not endemic	forest
Angiospermae	Araliaceae	Hydrocotyle pusilla A.Rich.	6	LC	FALSE	herbs	native	not endemic	forest
Angiospermae	Araliaceae	Hydrocotyle quinqueloba Ruiz & Pav.	17	NE	FALSE	herbs	not native	not endemic	forest
Angiospermae	Araliaceae	Hydrocotyle ulei H.Wolff	3	NE	TRUE	herbs	native	endemic	grasslands
Angiospermae	Araliaceae	Oreopanax capitatus (Jacq.) Decne. & Planch.	7	LC	FALSE	trees	native	not endemic	forest
Angiospermae	Araliaceae	Schefflera angustissima (Marchal) Frodin	1	NE	FALSE	trees	native	endemic	forest
Angiospermae	Araliaceae	Schefflera calva (Cham.) Frodin & Fiaschi	7	LC	FALSE	trees	native	endemic	forest
Angiospermae	Arecaceae	Euterpe edulis Mart.	3	VU	FALSE	herbs	native	not endemic	forest
Angiospermae	Arecaceae	Geonoma fiscellaria Mart. ex Drude	2	NE	FALSE	trees	native	endemic	forest
Angiospermae	Arecaceae	Geonoma pohliana Mart.	2	NE	TRUE	herbs	native	endemic	forest
Angiospermae	Arecaceae	Geonoma schottiana Mart.	3	LC	FALSE	herbs	native	endemic	forest
Angiospermae	Arecaceae	Phoenix rupicola T.Anderson	1	NE	TRUE	herbs	not native	not endemic	forest
Angiospermae	Aristolochiaceae	Aristolochia cymbifera Mart. & Zucc.	1	LC	TRUE	lianas	native	endemic	forest
Angiospermae	Aristolochiaceae	Aristolochia labiata Willd.	2	LC	TRUE	lianas	native	not endemic	forest
Angiospermae	Asteraceae	Acanthospermum australe (Loefl.) Kuntze	1	NE	TRUE	herbs	native	not endemic	both
Angiospermae	Asteraceae	Acanthospermum hispidum DC.	1	NE	FALSE	herbs	native	not endemic	forest
Angiospermae	Asteraceae	Achyrocline alata (Kunth) DC.	3	NE	FALSE	herbs	native	not endemic	grasslands
Angiospermae	Asteraceae	Achyrocline candicans (Kunth) DC.	1	NE	TRUE	herbs	native	not endemic	grasslands
Angiospermae	Asteraceae	Achyrocline satureioides (Lam.) DC.	14	NE	FALSE	herbs	native	not endemic	grasslands
Angiospermae	Asteraceae	Adenostemma brasilianum (Pers.) Cass.	4	NE	FALSE	herbs	native	not endemic	forest
Angiospermae	Asteraceae	Adenostemma involucratum R.M.King & H.Rob.	1	NE	TRUE	herbs	native	not endemic	forest
Angiospermae	Asteraceae	Ageratum conyzoides L.	3	NE	FALSE	herbs	native	not endemic	forest
Angiospermae	Asteraceae	Ageratum fastigiatum (Gardner) R.M.King & H.Rob.	7	NE	FALSE	subshrubs	native	not endemic	forest
Angiospermae	Asteraceae	Austrocritonia taunayana (Glaz. ex B.L.Rob.) R.M.King & H.Rob.	1	NE	FALSE	shrubs	native	endemic	grasslands
Angiospermae	Asteraceae	Austrocritonia velutina (Gardner) R.M.King & H.Rob.	3	NE	TRUE	shrubs	native	endemic	forest
Angiospermae	Asteraceae	Austroeupatorium inulaefolium (Kunth) R.M.King & H.Rob.	7	NE	FALSE	shrubs	native	not endemic	both
Angiospermae	Asteraceae	Austroeupatorium laetevirens (Hook. & Arn.) R.M.King & H.Rob.	4	NE	FALSE	shrubs	native	not endemic	grasslands
Angiospermae	Asteraceae	Austroeupatorium petrophilum (B.L.Rob.) R.M.King & H.Rob.	1	NE	TRUE	shrubs	native	endemic	forest
Angiospermae	Asteraceae	Baccharis altimontana G.Heiden et al.	8	NE	FALSE	subshrubs	native	endemic	grasslands
Angiospermae	Asteraceae	Baccharis brevifolia DC.	21	LC	FALSE	subshrubs	native	endemic	grasslands
Angiospermae	Asteraceae	Baccharis burchellii Baker	6	NE	FALSE	shrubs	native	endemic	grasslands
Angiospermae	Asteraceae	Baccharis calvescens DC.	7	NE	FALSE	shrubs	native	endemic	both
Angiospermae	Asteraceae	Baccharis crispa Spreng.	14	NE	FALSE	subshrubs	native	not endemic	grasslands
Angiospermae	Asteraceae	Baccharis dentata (Vell.) G.M.Barroso	23	NE	FALSE	shrubs	native	not endemic	both
Angiospermae	Asteraceae	Baccharis dracunculifolia DC.	2	NE	FALSE	shrubs	native	not endemic	both
Angiospermae	Asteraceae	Baccharis erioclada DC.	2	NE	FALSE	shrubs	native	endemic	grasslands
Angiospermae	Asteraceae	Baccharis glaziovii Baker	9	NE	FALSE	shrubs	native	not endemic	grasslands
Angiospermae	Asteraceae	Baccharis glutinosa Pers.	1	NE	TRUE	subshrubs	native	not endemic	both
Angiospermae	Asteraceae	Baccharis gracilis DC.	5	NE	FALSE	subshrubs	native	endemic	grasslands
Angiospermae	Asteraceae	Baccharis grandimucronata Malag.	23	LC	FALSE	shrubs	native	endemic	grasslands
Angiospermae	Asteraceae	Baccharis helichrysoides DC.	6	NE	TRUE	shrubs	native	endemic	forest
Angiospermae	Asteraceae	Baccharis itatiaiae Wawra	9	NE	FALSE	subshrubs	native	endemic	grasslands
Angiospermae	Asteraceae	Baccharis lateralis Baker	2	NE	FALSE	shrubs	native	endemic	both
Angiospermae	Asteraceae	Baccharis macrophylla Dusén	4	NE	FALSE	subshrubs	native	endemic	grasslands
Angiospermae	Asteraceae	Baccharis maxima Baker	7	NE	FALSE	subshrubs	native	endemic	grasslands
Angiospermae	Asteraceae	Baccharis megapotamica Spreng.	12	LC	FALSE	subshrubs	native	not endemic	grasslands
Angiospermae	Asteraceae	Baccharis microdonta DC.	5	NE	FALSE	shrubs	native	not endemic	grasslands
Angiospermae	Asteraceae	Baccharis montana DC.	5	NE	FALSE	shrubs	native	no information	forest
Angiospermae	Asteraceae	Baccharis myriocephala DC.	7	NE	FALSE	subshrubs	native	not endemic	forest
Angiospermae	Asteraceae	Baccharis oblongifolia (Ruiz & Pav.) Pers.	25	NE	FALSE	shrubs	native	not endemic	forest
Angiospermae	Asteraceae	Baccharis oreophila Malme	5	NE	FALSE	trees	native	endemic	forest
Angiospermae	Asteraceae	Baccharis organensis Baker	4	NE	FALSE	subshrubs	native	endemic	grasslands
Angiospermae	Asteraceae	Baccharis oxyodonta DC.	7	NE	FALSE	subshrubs	native	not endemic	forest
Angiospermae	Asteraceae	Baccharis parvidentata Malag.	19	NE	FALSE	shrubs	native	endemic	grasslands
Angiospermae	Asteraceae	Baccharis phylicifolia DC.	14	NE	FALSE	subshrubs	native	endemic	grasslands
Angiospermae	Asteraceae	Baccharis platypoda DC.	11	NE	FALSE	shrubs	native	not endemic	grasslands
Angiospermae	Asteraceae	Baccharis pseudomyriocephala Malag.	16	NE	FALSE	shrubs	native	endemic	grasslands
Angiospermae	Asteraceae	Baccharis reticularia DC.	3	NE	FALSE	shrubs	native	endemic	grasslands
Angiospermae	Asteraceae	Baccharis retusa DC.	2	NE	FALSE	shrubs	native	endemic	grasslands
Angiospermae	Asteraceae	Baccharis rufidula (Spreng.) Joch.Müll.	1	NE	FALSE	subshrubs	native	endemic	forest
Angiospermae	Asteraceae	Baccharis semiserrata DC.	1	NE	FALSE	trees	native	not endemic	forest
Angiospermae	Asteraceae	Baccharis serrulata (Lam.) Pers.	4	NE	FALSE	subshrubs	native	endemic	grasslands
Angiospermae	Asteraceae	Baccharis stylosa Gardner	20	NE	FALSE	subshrubs	native	endemic	grasslands
Angiospermae	Asteraceae	Baccharis tarchonanthoides DC.	28	NE	FALSE	shrubs	native	endemic	grasslands
Angiospermae	Asteraceae	Baccharis uncinella DC.	35	NE	FALSE	shrubs	native	endemic	grasslands
Angiospermae	Asteraceae	Bidens pilosa L.	1	NE	FALSE	herbs	not native	not endemic	both
Angiospermae	Asteraceae	Bidens segetum Mart. ex Colla	11	NE	FALSE	lianas	native	not endemic	forest
Angiospermae	Asteraceae	Campovassouria cruciata (Vell.) R.M.King & H.Rob.	8	NE	FALSE	shrubs	native	not endemic	grasslands
Angiospermae	Asteraceae	Campuloclinium parvulum (Glaz.) R.M.King & H.Rob.	1	VU	TRUE	subshrubs	native	endemic	grasslands
Angiospermae	Asteraceae	Centratherum punctatum Cass.	6	NE	FALSE	subshrubs	native	not endemic	both
Angiospermae	Asteraceae	Chaptalia nutans (L.) Pol.	1	NE	TRUE	herbs	native	not endemic	forest
Angiospermae	Asteraceae	Chaptalia runcinata Kunth	1	NE	TRUE	herbs	native	endemic	grasslands
Angiospermae	Asteraceae	Chionolaena capitata (Baker) Freire	28	NE	FALSE	shrubs	native	endemic	grasslands
Angiospermae	Asteraceae	Chionolaena isabellae Baker	13	NE	FALSE	shrubs	native	endemic	grasslands
Angiospermae	Asteraceae	Chionolaena latifolia (Benth.) Baker	5	NE	TRUE	shrubs	native	not endemic	grasslands
Angiospermae	Asteraceae	Chromolaena cinereoviridis (Sch.Bip. ex Baker) R.M.King & H.Rob.	1	NE	TRUE	subshrubs	native	endemic	grasslands
Angiospermae	Asteraceae	Chromolaena laevigata (Lam.) R.M.King & H.Rob.	2	NE	TRUE	subshrubs	native	not endemic	forest
Angiospermae	Asteraceae	Chromolaena maximilianii (Schrad. ex DC.) R.M.King & H.Rob.	2	NE	FALSE	shrubs	native	not endemic	forest
Angiospermae	Asteraceae	Chromolaena pedalis (Sch. Bip. ex Baker) R.M. King & H. Rob.	2	NE	TRUE	subshrubs	native	endemic	grasslands
Angiospermae	Asteraceae	Chromolaena squalida (DC.) R.M.King & H.Rob.	1	NE	TRUE	shrubs	native	not endemic	forest
Angiospermae	Asteraceae	Clibadium armani (Balb.) Sch.Bip. ex O.E.Schulz	2	NE	TRUE	shrubs	not native	not endemic	forest
Angiospermae	Asteraceae	Conyza monorchis (Griseb.) Cabrera	3	NE	TRUE	subshrubs	native	not endemic	grasslands
Angiospermae	Asteraceae	Conyza primulifolia (Lam.) Cuatrec. & Lourteig	2	NE	FALSE	subshrubs	native	not endemic	grasslands
Angiospermae	Asteraceae	Conyza sumatrensis (Retz.) E.Walker	2	NE	TRUE	subshrubs	native	not endemic	forest
Angiospermae	Asteraceae	Critoniopsis quinqueflora (Less.) H.Rob.	1	NE	FALSE	trees	native	endemic	forest
Angiospermae	Asteraceae	Critoniopsis stellata (Spreng.) H.Rob.	1	NE	FALSE	trees	native	endemic	forest
Angiospermae	Asteraceae	Cyrtocymura scorpioides (Lam.) H.Rob.	3	NE	FALSE	subshrubs	native	endemic	forest
Angiospermae	Asteraceae	Dasyanthina serrata (Less.) H.Rob.	1	LC	TRUE	shrubs	native	endemic	forest
Angiospermae	Asteraceae	Dasyphyllum flagellare (Casar.) Cabrera	7	NE	FALSE	shrubs	native	endemic	forest
Angiospermae	Asteraceae	Dasyphyllum leptacanthum (Gardner) Cabrera	7	NE	FALSE	shrubs	native	endemic	grasslands
Angiospermae	Asteraceae	Dasyphyllum spinescens (Less.) Cabrera	3	NE	FALSE	trees	native	endemic	forest
Angiospermae	Asteraceae	Dendrophorbium glaziovii (Baker) C.Jeffrey	4	NE	FALSE	trees	native	endemic	forest
Angiospermae	Asteraceae	Dendrophorbium pellucidinerve (Sch.Bip. ex Baker) C.Jeffrey	11	NE	FALSE	shrubs	native	endemic	both
Angiospermae	Asteraceae	Elephantopus hirtiflorus DC.	1	NE	TRUE	herbs	native	endemic	forest
Angiospermae	Asteraceae	Elephantopus mollis Kunth	2	NE	TRUE	herbs	native	not endemic	forest
Angiospermae	Asteraceae	Erechtites valerianifolius (Wolf) DC.	2	NE	TRUE	herbs	native	not endemic	forest
Angiospermae	Asteraceae	Eremanthus erythropappus (DC.) MacLeish	8	NE	TRUE	trees	native	endemic	both
Angiospermae	Asteraceae	Exostigma notobellidiastrum (Griseb.) G.Sancho	1	NE	TRUE	herbs	native	not endemic	forest
Angiospermae	Asteraceae	Exostigma rivulare (Gardner) G.Sancho	1	NE	TRUE	herbs	native	not endemic	forest
Angiospermae	Asteraceae	Fleischmannia laxa (Gardner) R.M.King & H.Rob.	1	NE	TRUE	herbs	native	no information	forest
Angiospermae	Asteraceae	Fleischmannia remotifolia (DC.) R.M.King & H.Rob.	1	LC	TRUE	herbs	native	endemic	forest
Angiospermae	Asteraceae	Galinsoga parviflora Cav.	3	NE	FALSE	herbs	not native	not endemic	forest
Angiospermae	Asteraceae	Gamochaeta americana (Mill.) Wedd.	1	NE	TRUE	herbs	native	not endemic	both
Angiospermae	Asteraceae	Gamochaeta coarctata (Willd.) Kerguélen	3	NE	FALSE	herbs	native	not endemic	grasslands
Angiospermae	Asteraceae	Gamochaeta grazielae (Rizzini) Deble	1	NE	TRUE	herbs	native	endemic	forest
Angiospermae	Asteraceae	Gamochaeta purpurea (L.) Cabrera	3	NE	FALSE	herbs	native	not endemic	grasslands
Angiospermae	Asteraceae	Graphistylis argyrotricha (Dusén) B.Nord.	22	NE	FALSE	shrubs	native	endemic	grasslands
Angiospermae	Asteraceae	Graphistylis dichroa (Bong.) D.J.N.Hind	1	NE	FALSE	shrubs	native	endemic	grasslands
Angiospermae	Asteraceae	Graphistylis itatiaiae (Dusén) B.Nord.	15	NE	FALSE	subshrubs	native	endemic	grasslands
Angiospermae	Asteraceae	Graphistylis oreophila (Dusén) B.Nord.	8	NE	FALSE	subshrubs	native	endemic	grasslands
Angiospermae	Asteraceae	Graphistylis organensis (Casar.) B.Nord.	2	NE	TRUE	subshrubs	native	endemic	grasslands
Angiospermae	Asteraceae	Grazielia gaudichaudeana (DC.) R.M.King & H.Rob.	20	NE	FALSE	subshrubs	native	endemic	grasslands
Angiospermae	Asteraceae	Grazielia intermedia (DC.) R.M.King & H.Rob.	5	NE	FALSE	shrubs	native	not endemic	grasslands
Angiospermae	Asteraceae	Grazielia serrata (Spreng.) R.M.King & H.Rob.	1	NE	TRUE	subshrubs	native	not endemic	forest
Angiospermae	Asteraceae	Heterocondylus alatus (Vell.) R.M.King & H.Rob.	8	NE	FALSE	shrubs	native	endemic	both
Angiospermae	Asteraceae	Hieracium commersonii Monnier	4	NE	FALSE	herbs	native	not endemic	grasslands
Angiospermae	Asteraceae	Hypochaeris lutea (Vell.) Britton	13	NE	FALSE	herbs	native	no information	grasslands
Angiospermae	Asteraceae	Inulopsis scaposa (DC.) O.Hoffm.	3	LC	FALSE	herbs	native	not endemic	grasslands
Angiospermae	Asteraceae	Jaegeria hirta (Lag.) Less.	3	NE	FALSE	herbs	native	not endemic	forest
Angiospermae	Asteraceae	Jungia floribunda Less.	1	NE	FALSE	shrubs	native	not endemic	forest
Angiospermae	Asteraceae	Kaunia rufescens (Lund ex DC.) R.M. King	1	NE	FALSE	trees	native	not endemic	forest
Angiospermae	Asteraceae	Lepidaploa argyrotricha (Sch.Bip. ex Baker) H.Rob.	5	NE	FALSE	subshrubs	native	endemic	forest
Angiospermae	Asteraceae	Lepidaploa eriolepis (Gardner) H.Rob.	2	NE	FALSE	herbs	native	not endemic	forest
Angiospermae	Asteraceae	Lepidaploa gnaphalioides (Sch.Bip. ex Baker) H.Rob.	4	EN	FALSE	subshrubs	native	no information	forest
Angiospermae	Asteraceae	Lepidaploa muricata (DC.) H.Rob.	1	NE	TRUE	shrubs	native	endemic	forest
Angiospermae	Asteraceae	Leptostelma camposportoi (Cabrera) A.M.Teles & Sobral	1	NE	TRUE	herbs	native	endemic	grasslands
Angiospermae	Asteraceae	Leptostelma maximum D.Don	14	NE	FALSE	herbs	native	not endemic	both
Angiospermae	Asteraceae	Lessingianthus macrophyllus (Less.) H.Rob.	1	NE	TRUE	shrubs	native	endemic	forest
Angiospermae	Asteraceae	Macropodina bradei R.M.King & H.Rob.	3	NE	TRUE	shrubs	native	endemic	forest
Angiospermae	Asteraceae	Mikania acuminata DC.	3	NE	FALSE	lianas	native	endemic	forest
Angiospermae	Asteraceae	Mikania additicia B.L.Rob.	4	EN	FALSE	lianas	native	endemic	both
Angiospermae	Asteraceae	Mikania argyreiae DC.	2	VU	TRUE	lianas	native	endemic	both
Angiospermae	Asteraceae	Mikania buddleiaefolia DC.	2	NE	TRUE	lianas	native	endemic	forest
Angiospermae	Asteraceae	Mikania camporum B.L.Rob.	3	NE	TRUE	lianas	native	endemic	grasslands
Angiospermae	Asteraceae	Mikania conferta Gardner	4	NE	TRUE	lianas	native	endemic	forest
Angiospermae	Asteraceae	Mikania cordifolia (L.f.) Willd.	1	NE	TRUE	lianas	native	not endemic	both
Angiospermae	Asteraceae	Mikania glaziovii Baker	6	NE	FALSE	lianas	native	endemic	grasslands
Angiospermae	Asteraceae	Mikania glomerata Spreng.	1	LC	FALSE	lianas	native	not endemic	forest
Angiospermae	Asteraceae	Mikania hemisphaerica Sch.Bip. ex Baker	1	LC	TRUE	lianas	native	not endemic	forest
Angiospermae	Asteraceae	Mikania hirsutissima DC.	10	NE	FALSE	lianas	native	not endemic	forest
Angiospermae	Asteraceae	Mikania hoffmanniana Dusén	1	NE	TRUE	lianas	native	endemic	forest
Angiospermae	Asteraceae	Mikania lasiandrae DC.	1	NE	TRUE	lianas	native	endemic	forest
Angiospermae	Asteraceae	Mikania lindbergii Baker	2	LC	FALSE	lianas	native	endemic	forest
Angiospermae	Asteraceae	Mikania lundiana DC.	1	NE	TRUE	lianas	native	not endemic	no information
Angiospermae	Asteraceae	Mikania micrantha Kunth	4	NE	TRUE	lianas	native	not endemic	forest
Angiospermae	Asteraceae	Mikania microcephala DC.	1	NE	TRUE	lianas	native	endemic	no information
Angiospermae	Asteraceae	Mikania nummularia DC.	7	NE	FALSE	subshrubs	native	endemic	grasslands
Angiospermae	Asteraceae	Mikania sessilifolia DC.	3	NE	TRUE	subshrubs	native	endemic	no information
Angiospermae	Asteraceae	Mikania ternata (Vell.) B.L.Rob.	1	LC	TRUE	lianas	native	not endemic	forest
Angiospermae	Asteraceae	Mikania triangularis Baker	1	NE	FALSE	lianas	native	endemic	forest
Angiospermae	Asteraceae	Mikania trinervis Hook. & Arn.	1	LC	FALSE	lianas	native	endemic	forest
Angiospermae	Asteraceae	Mutisia speciosa Aiton ex Hook.	3	NE	FALSE	lianas	native	not endemic	forest
Angiospermae	Asteraceae	Ophryosporus freyreysii (Thunb.) Baker	3	LC	TRUE	lianas	native	endemic	both
Angiospermae	Asteraceae	Ophryosporus regnellii Baker	4	NE	FALSE	subshrubs	native	endemic	both
Angiospermae	Asteraceae	Pentacalia desiderabilis (Vell.) Cuatrec.	13	NE	FALSE	lianas	native	endemic	both
Angiospermae	Asteraceae	Piptocarpha axillaris (Less.) Baker	5	NE	FALSE	trees	native	endemic	forest
Angiospermae	Asteraceae	Piptocarpha leprosa (Less.) Baker	3	NE	FALSE	lianas	native	not endemic	forest
Angiospermae	Asteraceae	Piptocarpha macropoda (DC.) Baker	6	NE	FALSE	trees	native	endemic	forest
Angiospermae	Asteraceae	Piptocarpha quadrangularis (Vell.) Baker	5	NE	FALSE	lianas	native	endemic	forest
Angiospermae	Asteraceae	Piptocarpha regnellii (Sch. Bip.) Cabrera	1	NE	FALSE	trees	native	endemic	forest
Angiospermae	Asteraceae	Pseudognaphalium cheiranthifolium (Lam.) Hilliard & Burtt	6	NE	FALSE	herbs	native	not endemic	grasslands
Angiospermae	Asteraceae	Senecio adamantinus Bong.	13	LC	FALSE	subshrubs	native	endemic	grasslands
Angiospermae	Asteraceae	Senecio brasiliensis (Spreng.) Less.	14	NE	FALSE	subshrubs	native	not endemic	both
Angiospermae	Asteraceae	Senecio grandis Gardner	1	NE	TRUE	herbs	native	endemic	forest
Angiospermae	Asteraceae	Senecio icoglossus DC.	18	NE	FALSE	herbs	native	not endemic	both
Angiospermae	Asteraceae	Senecio juergensii Mattf.	1	NE	FALSE	herbs	native	endemic	grasslands
Angiospermae	Asteraceae	Senecio malacophyllus Dusén	2	NE	TRUE	herbs	native	endemic	forest
Angiospermae	Asteraceae	Senecio nemoralis Dusén	10	NE	FALSE	subshrubs	native	endemic	both
Angiospermae	Asteraceae	Senecio oleosus Vell.	14	NE	FALSE	subshrubs	native	endemic	grasslands
Angiospermae	Asteraceae	Senecio pseudostigophlebius Cabrera	7	NE	FALSE	subshrubs	native	endemic	grasslands
Angiospermae	Asteraceae	Senecio stigophlebius Baker	3	NE	FALSE	subshrubs	native	endemic	grasslands
Angiospermae	Asteraceae	Stenophalium chionaeum (DC.) Anderb.	2	NE	FALSE	herbs	native	endemic	grasslands
Angiospermae	Asteraceae	Stevia camporum Baker	7	LC	FALSE	subshrubs	native	not endemic	grasslands
Angiospermae	Asteraceae	Stevia dubia B.L. Rob.	1	NE	TRUE	herbs	native	endemic	grasslands
Angiospermae	Asteraceae	Stevia menthaefolia Sch.Bip.	4	NE	FALSE	subshrubs	native	endemic	grasslands
Angiospermae	Asteraceae	Stevia myriadenia Sch.Bip. ex Baker	1	NE	TRUE	herbs	native	endemic	grasslands
Angiospermae	Asteraceae	Stevia organensis Gardner	3	NT	FALSE	subshrubs	native	endemic	grasslands
Angiospermae	Asteraceae	Stevia resinosa Gardner	2	VU	TRUE	herbs	native	endemic	grasslands
Angiospermae	Asteraceae	Symphyopappus compressus (Gardner) B.L.Rob.	8	NE	FALSE	shrubs	native	endemic	grasslands
Angiospermae	Asteraceae	Symphyopappus cuneatus (DC.) Sch.Bip. ex Baker	5	NE	FALSE	subshrubs	native	endemic	grasslands
Angiospermae	Asteraceae	Symphyopappus decussatus Turcz.	11	NE	FALSE	subshrubs	native	endemic	grasslands
Angiospermae	Asteraceae	Symphyopappus itatiayensis (Hieron.) R.M.King & H.Rob.	13	NE	FALSE	shrubs	native	endemic	both
Angiospermae	Asteraceae	Symphyopappus lymansmithii B.L.Rob.	1	NT	TRUE	shrubs	native	endemic	forest
Angiospermae	Asteraceae	Trixis antimenorrhoea (Schrank) Kuntze	1	NE	TRUE	no information	native	not endemic	forest
Angiospermae	Asteraceae	Trixis glaziovii Baker	10	VU	FALSE	herbs	native	endemic	grasslands
Angiospermae	Asteraceae	Trixis praestans (Vell.) Cabrera	2	NE	FALSE	shrubs	native	not endemic	forest
Angiospermae	Asteraceae	Trixis verbascifolia (Gardner) Blake	2	NE	TRUE	herbs	native	endemic	both
Angiospermae	Asteraceae	Verbesina glabrata Hook. & Arn.	11	NE	FALSE	shrubs	native	not endemic	both
Angiospermae	Asteraceae	Vernonanthura discolor (Spreng.) H.Rob.	5	NE	FALSE	trees	native	not endemic	forest
Angiospermae	Asteraceae	Vernonanthura divaricata (Spreng.) H.Rob.	7	NE	FALSE	trees	native	not endemic	forest
Angiospermae	Asteraceae	Vernonanthura montevidensis (Spreng.) H.Rob.	2	NE	TRUE	subshrubs	native	not endemic	grasslands
Angiospermae	Asteraceae	Vernonanthura paludosa (Gardner) H.Rob.	2	NE	FALSE	shrubs	native	endemic	both
Angiospermae	Asteraceae	Vernonanthura petiolaris (DC.) H.Rob.	4	NE	FALSE	trees	native	endemic	forest
Angiospermae	Asteraceae	Vernonanthura phaeoneura (Toledo) H.Rob.	1	NE	FALSE	shrubs	native	endemic	forest
Angiospermae	Asteraceae	Vernonanthura polyanthes (Sprengel) Vega & Dematteis	4	NE	FALSE	shrubs	native	not endemic	forest
Angiospermae	Asteraceae	Vernonanthura westiniana (Less.) H.Rob.	5	NE	FALSE	shrubs	native	endemic	forest
Angiospermae	Asteraceae	Wedelia subvelutina DC.	2	NE	TRUE	herbs	native	not endemic	forest
Angiospermae	Balanophoraceae	Helosis brasiliensis Schott & Endl.	1	NE	FALSE	herbs	native	endemic	forest
Angiospermae	Balanophoraceae	Helosis cayennensis (Sw.) Spreng.	4	LC	FALSE	herbs	native	not endemic	forest
Angiospermae	Balanophoraceae	Langsdorffia heterotepala L.J.T. Cardoso, R.J.V. Alves J.M.A. Braga	7	NE	FALSE	herbs	native	endemic	both
Angiospermae	Balanophoraceae	Langsdorffia hypogaea Mart.	4	LC	FALSE	herbs	native	not endemic	both
Angiospermae	Balanophoraceae	Lophophytum leandri Eichler	3	LC	FALSE	herbs	native	not endemic	forest
Angiospermae	Balanophoraceae	Lophophytum mirabile Schott & Endl.	3	NE	FALSE	herbs	native	not endemic	forest
Angiospermae	Balanophoraceae	Scybalium glaziovii Eichler	7	NE	FALSE	herbs	native	endemic	forest
Angiospermae	Basellaceae	Anredera tucumanensis (Lillo & Hauman) Sperling	5	NE	TRUE	lianas	native	not endemic	forest
Angiospermae	Begoniaceae	Begonia angularis Raddi	31	LC	FALSE	subshrubs	native	endemic	forest
Angiospermae	Begoniaceae	Begonia angulata Vell.	10	NE	FALSE	subshrubs	native	endemic	forest
Angiospermae	Begoniaceae	Begonia antonietae Brade	1	NE	TRUE	subshrubs	native	endemic	forest
Angiospermae	Begoniaceae	Begonia bonitoensis Brade	16	NE	FALSE	subshrubs	native	endemic	forest
Angiospermae	Begoniaceae	Begonia convolvulacea (Klotzsch) A.DC.	1	NE	TRUE	lianas	native	endemic	forest
Angiospermae	Begoniaceae	Begonia cucullata Willd.	1	NE	TRUE	herbs	native	not endemic	no information
Angiospermae	Begoniaceae	Begonia digitata Raddi	5	NE	FALSE	subshrubs	native	endemic	forest
Angiospermae	Begoniaceae	Begonia fischeri Schrank	5	NE	FALSE	subshrubs	native	not endemic	forest
Angiospermae	Begoniaceae	Begonia fruticosa (Klotzsch) A.DC.	9	LC	FALSE	lianas	native	endemic	forest
Angiospermae	Begoniaceae	Begonia hispida Schott	1	LC	TRUE	subshrubs	native	endemic	forest
Angiospermae	Begoniaceae	Begonia huegelii (Klotzsch) A.DC.	5	LC	TRUE	subshrubs	native	endemic	forest
Angiospermae	Begoniaceae	Begonia incisoserrata (Klotzsch) A.DC.	12	NE	FALSE	subshrubs	native	endemic	forest
Angiospermae	Begoniaceae	Begonia integerrima Spreng.	6	LC	FALSE	lianas	native	endemic	forest
Angiospermae	Begoniaceae	Begonia itatiaiensis Brade	8	NE	FALSE	herbs	native	endemic	forest
Angiospermae	Begoniaceae	Begonia jocelinoi Brade	4	NE	FALSE	subshrubs	native	endemic	forest
Angiospermae	Begoniaceae	Begonia lanstyakii Brade	8	NE	FALSE	herbs	native	endemic	grasslands
Angiospermae	Begoniaceae	Begonia longibarbata Brade	10	NE	FALSE	subshrubs	native	endemic	forest
Angiospermae	Begoniaceae	Begonia luxurians Scheidw.	9	NE	FALSE	subshrubs	native	endemic	forest
Angiospermae	Begoniaceae	Begonia occhionii Brade	5	NE	FALSE	subshrubs	native	endemic	both
Angiospermae	Begoniaceae	Begonia olsoniae L.B.Sm. & B.G.Schub.	11	NE	FALSE	herbs	native	endemic	forest
Angiospermae	Begoniaceae	Begonia paulensis A.DC.	3	EN	TRUE	herbs	native	endemic	forest
Angiospermae	Begoniaceae	Begonia rufa Thunb.	8	LC	FALSE	subshrubs	native	endemic	forest
Angiospermae	Begoniaceae	Begonia semidigitata Brade	1	NE	TRUE	subshrubs	native	endemic	forest
Angiospermae	Begoniaceae	Begonia solananthera A.DC.	10	NE	FALSE	lianas	native	endemic	forest
Angiospermae	Begoniaceae	Begonia valdensium A.DC.	2	LC	TRUE	subshrubs	native	endemic	forest
Angiospermae	Berberidaceae	Berberis campos-portoi Brade	6	CR	FALSE	shrubs	native	endemic	both
Angiospermae	Berberidaceae	Berberis glazioviana Brade	2	NE	FALSE	shrubs	native	endemic	both
Angiospermae	Berberidaceae	Berberis laurina Billb.	12	NE	FALSE	shrubs	native	not endemic	grasslands
Angiospermae	Bignoniaceae	Adenocalymma acutissimum (Cham.) Miers.	8	NE	FALSE	herbs	native	endemic	forest
Angiospermae	Bignoniaceae	Adenocalymma bracteatum (Cham.) DC.	1	NE	TRUE	lianas	native	not endemic	forest
Angiospermae	Bignoniaceae	Amphilophium crucigerum (L.) L.G.Lohmann	5	NE	FALSE	lianas	native	not endemic	forest
Angiospermae	Bignoniaceae	Anemopaegma chamberlaynii (Sims) Bureau & K.Schum.	2	NE	TRUE	lianas	native	not endemic	forest
Angiospermae	Bignoniaceae	Anemopaegma prostratum DC.	3	NE	FALSE	lianas	native	not endemic	forest
Angiospermae	Bignoniaceae	Bignonia sciuripabulum (K.Schum.) L.G.Lohmann	3	NE	TRUE	lianas	native	not endemic	forest
Angiospermae	Bignoniaceae	Callichlamys latifolia (Rich.) K.Schum.	2	NE	TRUE	lianas	native	not endemic	forest
Angiospermae	Bignoniaceae	Dolichandra unguiculata (Vell.) L.G.Lohmann	1	NE	FALSE	lianas	native	endemic	forest
Angiospermae	Bignoniaceae	Dolichandra unguis-cati (L.) L.G.Lohmann	6	NE	TRUE	lianas	native	not endemic	forest
Angiospermae	Bignoniaceae	Fridericia conjugata (Vell.) L.G.Lohmann	2	NE	TRUE	lianas	native	not endemic	forest
Angiospermae	Bignoniaceae	Fridericia leucopogon (Cham.) L.G.Lohmann	7	NE	TRUE	lianas	native	not endemic	forest
Angiospermae	Bignoniaceae	Fridericia rego (Vell.) L.G.Lohmann	6	NE	TRUE	lianas	native	endemic	forest
Angiospermae	Bignoniaceae	Fridericia speciosa Mart.	9	NE	FALSE	shrubs	native	endemic	forest
Angiospermae	Bignoniaceae	Handroanthus albus (Cham.) Mattos	2	LC	FALSE	trees	native	not endemic	forest
Angiospermae	Bignoniaceae	Handroanthus bureavii (Sandwith) S.Grose	2	NE	FALSE	trees	native	endemic	forest
Angiospermae	Bignoniaceae	Handroanthus chrysotrichus (Mart. ex DC.) Mattos	12	NE	FALSE	trees	native	not endemic	forest
Angiospermae	Bignoniaceae	Handroanthus heptaphyllus (Vell.) Mattos	3	LC	FALSE	trees	native	not endemic	forest
Angiospermae	Bignoniaceae	Handroanthus ochraceus (Cham.) Mattos	4	NE	FALSE	trees	native	not endemic	forest
Angiospermae	Bignoniaceae	Handroanthus serratifolius (Vahl) S.Grose	5	NE	FALSE	trees	native	not endemic	forest
Angiospermae	Bignoniaceae	Handroanthus vellosoi (Toledo) Mattos	3	NE	FALSE	trees	native	endemic	forest
Angiospermae	Bignoniaceae	Jacaranda caroba (Vell.) DC.	2	NE	TRUE	shrubs	native	endemic	forest
Angiospermae	Bignoniaceae	Jacaranda crassifolia Morawetz	3	EN	FALSE	trees	native	endemic	forest
Angiospermae	Bignoniaceae	Jacaranda macrantha Cham.	1	LC	FALSE	trees	native	endemic	forest
Angiospermae	Bignoniaceae	Jacaranda micrantha Cham.	1	NE	TRUE	trees	native	endemic	forest
Angiospermae	Bignoniaceae	Jacaranda puberula Cham.	5	LC	FALSE	trees	native	endemic	forest
Angiospermae	Bignoniaceae	Jacaranda pulcherrima Morawetz	1	NE	TRUE	trees	native	endemic	forest
Angiospermae	Bignoniaceae	Jacaranda subalpina Morawetz	1	LC	FALSE	trees	native	endemic	no information
Angiospermae	Bignoniaceae	Lundia nitidula DC.	4	NE	TRUE	lianas	native	endemic	forest
Angiospermae	Bignoniaceae	Mansoa difficilis (Cham.) Bureau & K.Schum.	8	NE	FALSE	lianas	native	not endemic	forest
Angiospermae	Bignoniaceae	Pleonotoma tetraquetra (Cham.) Bureau	1	NE	NE	lianas	native	endemic	forest
Angiospermae	Bignoniaceae	Pyrostegia venusta (Ker Gawl.) Miers	3	NE	FALSE	lianas	native	not endemic	forest
Angiospermae	Bignoniaceae	Sparattosperma leucanthum (Vell.) K.Schum.	6	NE	FALSE	trees	native	not endemic	forest
Angiospermae	Bignoniaceae	Tabebuia roseoalba (Ridl.) Sandwith	2	NE	FALSE	trees	native	not endemic	forest
Angiospermae	Bignoniaceae	Tecoma stans (L.) Juss. ex Kunth	1	NE	TRUE	shrubs	not native	not endemic	no information
Angiospermae	Bignoniaceae	Tecomaria capensis Spach.	2	NE	TRUE	lianas	not native	not endemic	forest
Angiospermae	Bignoniaceae	Xylophragma myrianthum (Cham.) Sprague	2	NE	TRUE	lianas	native	endemic	forest
Angiospermae	Boraginaceae	Cordia latiloba I.M.Johnst.	1	NE	TRUE	trees	native	endemic	forest
Angiospermae	Boraginaceae	Cordia magnoliifolia Cham.	1	NE	TRUE	trees	native	endemic	forest
Angiospermae	Boraginaceae	Cordia superba Cham.	3	NE	TRUE	trees	native	endemic	forest
Angiospermae	Boraginaceae	Cordia trichotoma (Vell.) Arráb. ex Steud.	1	NE	TRUE	trees	native	not endemic	forest
Angiospermae	Boraginaceae	Myriopus breviflorus (DC.) Luebert	3	NE	TRUE	lianas	native	not endemic	forest
Angiospermae	Boraginaceae	Symphytum officinale L.	2	NE	TRUE	no information	not native	not endemic	forest
Angiospermae	Boraginaceae	Tournefortia bicolor Sw.	1	NE	TRUE	lianas	native	not endemic	no information
Angiospermae	Boraginaceae	Tournefortia gardneri A.DC.	2	NE	FALSE	lianas	native	no information	forest
Angiospermae	Boraginaceae	Varronia guazumifolia Desv.	4	NE	FALSE	shrubs	native	not endemic	forest
Angiospermae	Boraginaceae	Varronia urticifolia (Cham.) J.S.Mill.	1	NE	FALSE	shrubs	native	not endemic	forest
Angiospermae	Bromeliaceae	Aechmea distichantha Lem.	9	LC	FALSE	herbs	native	endemic	both
Angiospermae	Bromeliaceae	Aechmea nudicaulis (L.) Griseb.	8	LC	FALSE	herbs	native	endemic	forest
Angiospermae	Bromeliaceae	Aechmea vanhoutteana (Van Houtte) Mez	4	VU	FALSE	herbs	native	endemic	forest
Angiospermae	Bromeliaceae	Billbergia amoena (Lodd.) Lindl.	1	NE	FALSE	herbs	native	endemic	forest
Angiospermae	Bromeliaceae	Billbergia distachia (Vell.) Mez	13	LC	FALSE	herbs	native	endemic	both
Angiospermae	Bromeliaceae	Billbergia vittata Brongn. ex Morel	1	NE	TRUE	herbs	native	endemic	forest
Angiospermae	Bromeliaceae	Billbergia zebrina (Herb.) Lindl.	1	LC	FALSE	herbs	native	endemic	forest
Angiospermae	Bromeliaceae	Canistropsis marceloi (E.Pereira & Moutinho) Leme	7	NE	FALSE	herbs	native	endemic	forest
Angiospermae	Bromeliaceae	Edmundoa lindenii (Regel) Leme	1	LC	FALSE	herbs	native	endemic	forest
Angiospermae	Bromeliaceae	Fernseea itatiaiae (Wawra) Baker	28	EN	FALSE	herbs	native	endemic	grasslands
Angiospermae	Bromeliaceae	Neoregelia chlorosticta (Baker) L.B.Sm.	2	NE	FALSE	herbs	native	endemic	forest
Angiospermae	Bromeliaceae	Neoregelia fosteriana L.B.Sm.	1	NE	FALSE	herbs	native	endemic	forest
Angiospermae	Bromeliaceae	Neoregelia lactea H.Luther & Leme	1	NE	TRUE	herbs	native	endemic	forest
Angiospermae	Bromeliaceae	Nidularium apiculatum L.B.Sm.	1	NE	FALSE	herbs	native	endemic	forest
Angiospermae	Bromeliaceae	Nidularium itatiaiae L.B.Sm.	9	EN	FALSE	herbs	native	endemic	both
Angiospermae	Bromeliaceae	Nidularium marigoi Leme	3	NT	FALSE	herbs	native	endemic	both
Angiospermae	Bromeliaceae	Nidularium rutilans E.Morren	1	NE	TRUE	herbs	native	endemic	both
Angiospermae	Bromeliaceae	Nidularium bicolor (E.Pereira) Leme	1	NE	FALSE	herbs	native	endemic	forest
Angiospermae	Bromeliaceae	Pitcairnia flammea Lindl.	9	NE	FALSE	herbs	native	endemic	forest
Angiospermae	Bromeliaceae	Quesnelia augusto-coburgii Wawra	10	NT	FALSE	herbs	native	endemic	forest
Angiospermae	Bromeliaceae	Quesnelia testudo Lindm.	1	NE	NE	herbs	native	endemic	forest
Angiospermae	Bromeliaceae	Racinaea aerisincola (Mez) M.A.Spencer & L.B.Sm.	1	LC	FALSE	herbs	native	not endemic	forest
Angiospermae	Bromeliaceae	Tillandsia geminiflora Brongn.	5	LC	FALSE	herbs	native	not endemic	forest
Angiospermae	Bromeliaceae	Tillandsia polystachia (L.) L.	1	NE	FALSE	herbs	native	not endemic	forest
Angiospermae	Bromeliaceae	Tillandsia recurvata (L.) L.	1	NE	FALSE	herbs	native	not endemic	no information
Angiospermae	Bromeliaceae	Tillandsia stricta Sol.	3	NE	FALSE	herbs	native	not endemic	both
Angiospermae	Bromeliaceae	Tillandsia tenuifolia L.	2	LC	TRUE	herbs	native	not endemic	forest
Angiospermae	Bromeliaceae	Tillandsia usneoides (L.) L.	1	LC	FALSE	herbs	native	not endemic	forest
Angiospermae	Bromeliaceae	Vriesea billbergioides E.Morren ex Mez	4	NE	FALSE	herbs	native	endemic	forest
Angiospermae	Bromeliaceae	Vriesea bituminosa Wawra	4	LC	FALSE	herbs	native	endemic	forest
Angiospermae	Bromeliaceae	Vriesea gigantea Gaudich.	1	LC	FALSE	herbs	native	endemic	forest
Angiospermae	Bromeliaceae	Vriesea gradata (Baker) Mez	3	NE	FALSE	herbs	native	endemic	forest
Angiospermae	Bromeliaceae	Vriesea guttata Linden & André	1	NE	TRUE	herbs	native	endemic	forest
Angiospermae	Bromeliaceae	Vriesea interrogatoria L.B.Sm.	7	NE	FALSE	herbs	native	endemic	forest
Angiospermae	Bromeliaceae	Vriesea itatiaiae Wawra	10	NT	FALSE	herbs	native	endemic	both
Angiospermae	Bromeliaceae	Vriesea longicaulis (Baker) Mez	3	NE	FALSE	herbs	native	endemic	forest
Angiospermae	Bromeliaceae	Vriesea lubbersii (Baker) E.Morren	1	LC	FALSE	herbs	native	endemic	forest
Angiospermae	Bromeliaceae	Vriesea morrenii Wawra	1	DD	TRUE	herbs	native	endemic	forest
Angiospermae	Bromeliaceae	Vriesea paraibica Wawra	4	NE	FALSE	herbs	native	endemic	forest
Angiospermae	Bromeliaceae	Vriesea penduliflora L.B.Sm.	2	EN	FALSE	herbs	native	endemic	forest
Angiospermae	Bromeliaceae	Vriesea procera (Mart. ex Schult. & Schult.f.) Wittm.	1	LC	FALSE	herbs	native	not endemic	forest
Angiospermae	Bromeliaceae	Vriesea sazimae Leme	1	VU	TRUE	herbs	native	endemic	forest
Angiospermae	Bromeliaceae	Vriesea vagans (L.B.Sm.) L.B.Sm.	1	NE	FALSE	herbs	native	endemic	forest
Angiospermae	Bromeliaceae	Wittrockia cyathiformis (Vell.) Leme	1	NE	FALSE	herbs	native	endemic	forest
Angiospermae	Bromeliaceae	Wittrockia gigantea (Baker) Leme	2	NE	FALSE	herbs	native	endemic	forest
Angiospermae	Burmanniaceae	Apteria aphylla (Nutt.) Barnhart ex Small	2	LC	TRUE	herbs	native	not endemic	forest
Angiospermae	Burmanniaceae	Gymnosiphon divaricatus (Benth.) Benth. & Hook.f.	1	NE	TRUE	herbs	native	not endemic	forest
Angiospermae	Burmanniaceae	Gymnosiphon refractus (Miers) Benth. & Hook.f.	1	NE	TRUE	herbs	native	not endemic	forest
Angiospermae	Burmanniaceae	Miersiella umbellata (Miers) Urb.	2	LC	TRUE	herbs	native	not endemic	forest
Angiospermae	Burseraceae	Protium glaziovii Swart	1	NE	FALSE	trees	native	endemic	forest
Angiospermae	Burseraceae	Protium heptaphyllum (Aubl.) Marchand	1	NE	TRUE	trees	native	not endemic	forest
Angiospermae	Burseraceae	Protium ovatum Engl.	1	NE	TRUE	trees	native	endemic	forest
Angiospermae	Burseraceae	Protium widgrenii Engl.	5	NE	FALSE	trees	native	endemic	forest
Angiospermae	Cactaceae	Hatiora salicornioides (Haw.) Britton & Rose	2	NE	FALSE	herbs	native	endemic	forest
Angiospermae	Cactaceae	Lepismium houlletianum (Lem.) Barthlott	20	LC	FALSE	herbs	native	not endemic	forest
Angiospermae	Cactaceae	Pereskia aculeata Mill.	3	LC	TRUE	lianas	native	not endemic	forest
Angiospermae	Cactaceae	Rhipsalis agudoensis N.P.Taylor	2	DD	FALSE	herbs	native	endemic	forest
Angiospermae	Cactaceae	Rhipsalis campos-portoana Loefgr.	2	NE	FALSE	herbs	native	endemic	forest
Angiospermae	Cactaceae	Rhipsalis elliptica G.Lindb. ex K.Schum.	13	LC	FALSE	herbs	native	endemic	forest
Angiospermae	Cactaceae	Rhipsalis floccosa Salm-Dyck ex Pfeiff.	7	LC	FALSE	herbs	native	not endemic	forest
Angiospermae	Cactaceae	Rhipsalis juengeri Barthlott & N.P.Taylor	1	NE	FALSE	herbs	native	endemic	forest
Angiospermae	Cactaceae	Rhipsalis neves-armondii K.Schum.	1	NE	FALSE	subshrubs	native	endemic	forest
Angiospermae	Cactaceae	Rhipsalis pilocarpa Loefgr.	5	NT	FALSE	herbs	native	endemic	forest
Angiospermae	Cactaceae	Rhipsalis pulchra Loefgr.	6	NE	FALSE	subshrubs	native	endemic	forest
Angiospermae	Cactaceae	Schlumbergera lutea Calvente & Zappi	1	NE	TRUE	herbs	native	endemic	forest
Angiospermae	Cactaceae	Schlumbergera microsphaerica (K.Schum.) Hoevel	10	VU	FALSE	herbs	native	endemic	grasslands
Angiospermae	Cactaceae	Schlumbergera opuntioides (Loefgr. & Dusén) D.R.Hunt	7	VU	FALSE	herbs	native	endemic	both
Angiospermae	Calophyllaceae	Kielmeyera excelsa Cambess.	1	NE	NE	trees	native	endemic	forest
Angiospermae	Calyceraceae	Boopis itatiaiae Dusén	11	EN	FALSE	herbs	native	endemic	grasslands
Angiospermae	Campanulaceae	Lobelia camporum Pohl	10	NE	FALSE	herbs	native	not endemic	grasslands
Angiospermae	Campanulaceae	Lobelia fistulosa Vell.	2	NE	TRUE	herbs	native	endemic	forest
Angiospermae	Campanulaceae	Siphocampylus duploserratus Pohl	2	NE	FALSE	herbs	native	endemic	grasslands
Angiospermae	Campanulaceae	Siphocampylus longipedunculatus Pohl	20	NE	FALSE	subshrubs	native	endemic	forest
Angiospermae	Campanulaceae	Siphocampylus umbellatus (Kunth) G.Don	4	NE	FALSE	shrubs	native	not endemic	forest
Angiospermae	Campanulaceae	Siphocampylus westinianus (Thunb.) Pohl	16	NE	FALSE	shrubs	native	endemic	grasslands
Angiospermae	Campanulaceae	Wahlenbergia linarioides (Lam.) DC.	1	NE	FALSE	herbs	native	not endemic	grasslands
Angiospermae	Cannabaceae	Trema micrantha (L.) Blume	2	NE	FALSE	trees	native	not endemic	forest
Angiospermae	Cannaceae	Canna indica L.	2	NE	FALSE	herbs	native	not endemic	forest
Angiospermae	Cannaceae	Canna paniculata Ruiz & Pav.	3	NE	FALSE	herbs	native	not endemic	forest
Angiospermae	Caprifoliaceae	Valeriana glaziovii Taub.	14	EN	FALSE	herbs	native	endemic	grasslands
Angiospermae	Caprifoliaceae	Valeriana scandens L.	8	NE	FALSE	lianas	native	not endemic	forest
Angiospermae	Cardiopteridaceae	Citronella paniculata (Mart.) R.A.Howard	3	NE	FALSE	trees	native	not endemic	forest
Angiospermae	Caricaceae	Jacaratia spinosa (Aubl.) A.DC.	2	LC	TRUE	trees	native	not endemic	forest
Angiospermae	Caryophyllaceae	Arenaria lanuginosa (Michx.) Rohrb.	8	NE	TRUE	herbs	not native	not endemic	both
Angiospermae	Caryophyllaceae	Cerastium dicrotrichum Fenzl ex Rohrb.	7	NE	FALSE	herbs	not native	not endemic	both
Angiospermae	Caryophyllaceae	Paronychia communis Cambess.	4	NE	TRUE	herbs	native	not endemic	both
Angiospermae	Celastraceae	Cheiloclinium cognatum (Miers) A.C.Sm.	5	NE	TRUE	trees	native	not endemic	forest
Angiospermae	Celastraceae	Hippocratea volubilis L.	1	NE	FALSE	lianas	native	not endemic	forest
Angiospermae	Celastraceae	Maytenus boaria Molina	3	NT	FALSE	trees	native	not endemic	both
Angiospermae	Celastraceae	Maytenus gonoclada Mart.	7	NE	FALSE	trees	native	not endemic	forest
Angiospermae	Celastraceae	Monteverdia ardisiifolia (Reissek) Biral	2	NE	FALSE	trees	native	endemic	forest
Angiospermae	Celastraceae	Monteverdia cestrifolia (Reissek) Biral	1	NE	FALSE	trees	native	endemic	forest
Angiospermae	Celastraceae	Monteverdia communis (Reissek) Biral	5	NE	FALSE	trees	native	endemic	forest
Angiospermae	Celastraceae	Monteverdia dasyclada Mart	5	NE	FALSE	shrubs	native	not endemic	forest
Angiospermae	Celastraceae	Monteverdia evonymoides (Reissek) Biral	6	NE	FALSE	trees	native	not endemic	forest
Angiospermae	Celastraceae	Monteverdia fugax ( Biral & Lombardi ) Biral	1	NE	FALSE	trees	native	no information	forest
Angiospermae	Celastraceae	Monteverdia glaucescens (Reissek) Biral	1	NE	TRUE	shrubs	native	endemic	no information
Angiospermae	Celastraceae	Monteverdia schumanniana Loes. Biral	1	NE	FALSE	trees	native	endemic	forest
Angiospermae	Celastraceae	Monteverdia subalata (Reissek) Biral	9	NE	FALSE	shrubs	native	endemic	forest
Angiospermae	Celastraceae	Salacia elliptica (Mart.) G.Don	1	NE	TRUE	trees	native	not endemic	forest
Angiospermae	Celastraceae	Tontelea corcovadensis Glaz. ex A.C.Sm.	1	NE	TRUE	lianas	native	endemic	forest
Angiospermae	Celastraceae	Tontelea leptophylla A.C.Sm.	1	LC	TRUE	trees	native	endemic	forest
Angiospermae	Celastraceae	Tontelea miersii (Peyr.) A.C.Sm.	4	NE	FALSE	lianas	native	endemic	forest
Angiospermae	Chloranthaceae	Hedyosmum brasiliense Mart. ex Miq.	11	NE	FALSE	trees	native	not endemic	forest
Angiospermae	Chrysobalanaceae	Couepia parvifolia Prance	1	NE	TRUE	trees	native	endemic	forest
Angiospermae	Chrysobalanaceae	Couepia venosa Prance	1	NE	NE	trees	native	endemic	forest
Angiospermae	Chrysobalanaceae	Hirtella hebeclada Moric. ex DC.	1	NE	TRUE	trees	native	endemic	forest
Angiospermae	Chrysobalanaceae	Licania indurata Pilg.	1	EN	TRUE	trees	native	endemic	forest
Angiospermae	Chrysobalanaceae	Licania kunthiana Hook.f.	1	NE	TRUE	trees	native	endemic	no information
Angiospermae	Clethraceae	Clethra scabra Pers.	38	LC	FALSE	shrubs	native	not endemic	both
Angiospermae	Clusiaceae	Clusia criuva Cambess.	19	LC	FALSE	trees	native	endemic	forest
Angiospermae	Clusiaceae	Tovomita fructipendula (Ruiz & Pav.) Cambess.	1	NE	FALSE	trees	native	not endemic	forest
Angiospermae	Clusiaceae	Tovomita glazioviana Engl.	3	NE	FALSE	trees	native	endemic	forest
Angiospermae	Clusiaceae	Tovomitopsis paniculata (Spreng.) Planch. & Triana	1	NE	TRUE	no information	native	endemic	forest
Angiospermae	Clusiaceae	Tovomitopsis saldanhae Engl.	3	NE	FALSE	trees	native	endemic	forest
Angiospermae	Combretaceae	Buchenavia hoehneana N.F.Mattos	1	NT	TRUE	trees	native	endemic	forest
Angiospermae	Combretaceae	Combretum fruticosum (Loefl.) Stuntz	4	NE	TRUE	lianas	native	not endemic	forest
Angiospermae	Commelinaceae	Callisia monandra (Sw.) Schult.f.	2	LC	FALSE	herbs	native	not endemic	forest
Angiospermae	Commelinaceae	Callisia repens (Jacq.) L.	1	NE	FALSE	herbs	native	not endemic	forest
Angiospermae	Commelinaceae	Commelina diffusa Burm.f.	1	NE	FALSE	herbs	not native	not endemic	forest
Angiospermae	Commelinaceae	Commelina huntii M. Pell.	3	NE	FALSE	herbs	native	endemic	forest
Angiospermae	Commelinaceae	Commelina obliqua Vahl	7	NE	FALSE	herbs	native	not endemic	forest
Angiospermae	Commelinaceae	Commelina rufipes Seub.	1	NE	FALSE	herbs	native	not endemic	forest
Angiospermae	Commelinaceae	Dichorisandra hexandra (Aubl.) C.B.Clarke	7	NE	FALSE	herbs	native	not endemic	forest
Angiospermae	Commelinaceae	Dichorisandra paranaensis D.Maia et al.	5	NE	FALSE	herbs	native	endemic	forest
Angiospermae	Commelinaceae	Dichorisandra thyrsiflora J.C.Mikan	4	NE	FALSE	herbs	native	endemic	forest
Angiospermae	Commelinaceae	Tradescantia atlantica M.Pell.	1	NE	FALSE	herbs	native	endemic	grasslands
Angiospermae	Commelinaceae	Tradescantia chrysophylla M.Pell.	1	NE	TRUE	herbs	native	endemic	forest
Angiospermae	Commelinaceae	Tradescantia umbraculifera Hand.-Mazz.	4	NE	FALSE	herbs	native	not endemic	both
Angiospermae	Commelinaceae	Tradescantia zebrina Heynh. ex Bosse	2	NE	FALSE	herbs	not native	not endemic	forest
Angiospermae	Commelinaceae	Tripogandra diuretica (Mart.) Handlos	10	NE	FALSE	herbs	native	not endemic	forest
Angiospermae	Convolvulaceae	Camonea umbellata (L.) Simões & Staples	2	NE	FALSE	lianas	native	not endemic	forest
Angiospermae	Convolvulaceae	Dichondra parvifolia Meisn.	2	NE	TRUE	herbs	native	endemic	grasslands
Angiospermae	Convolvulaceae	Distimake dissectus (Jacq.) A.R. Simões & Staples	4	NE	FALSE	lianas	native	not endemic	forest
Angiospermae	Convolvulaceae	Ipomoea cairica (L.) Sweet	2	NE	FALSE	lianas	native	not endemic	forest
Angiospermae	Convolvulaceae	Ipomoea hederifolia L.	1	NE	TRUE	lianas	native	not endemic	no information
Angiospermae	Convolvulaceae	Ipomoea indica (Burm.) Merr.	5	NE	FALSE	lianas	native	not endemic	forest
Angiospermae	Convolvulaceae	Ipomoea philomega (Vell.) House	1	NE	TRUE	lianas	native	not endemic	forest
Angiospermae	Convolvulaceae	Ipomoea purpurea (L.) Roth	2	NE	FALSE	lianas	native	not endemic	forest
Angiospermae	Convolvulaceae	Ipomoea ramosissima (Poir.) Choisy	5	NE	FALSE	lianas	native	no information	forest
Angiospermae	Convolvulaceae	Ipomoea regnellii Meisn.	1	NE	FALSE	lianas	native	not endemic	forest
Angiospermae	Convolvulaceae	Ipomoea saopaulista O'Donell	2	NE	FALSE	lianas	native	not endemic	forest
Angiospermae	Convolvulaceae	Jacquemontia blanchetii Moric.	1	NE	FALSE	lianas	native	not endemic	forest
Angiospermae	Convolvulaceae	Jacquemontia densiflora (Meisn.) Hallier f.	1	NE	TRUE	lianas	native	not endemic	no information
Angiospermae	Convolvulaceae	Jacquemontia ferruginea Choisy	1	NE	TRUE	lianas	native	endemic	forest
Angiospermae	Costaceae	Costus spiralis (Jacq.) Roscoe	1	NE	FALSE	herbs	native	not endemic	forest
Angiospermae	Cucurbitaceae	Apodanthera argentea Cogn.	4	NE	FALSE	lianas	native	endemic	forest
Angiospermae	Cucurbitaceae	Cayaponia cabocla (Vell.) Mart.	5	NE	FALSE	lianas	native	not endemic	forest
Angiospermae	Cucurbitaceae	Cayaponia diversifolia (Cogn.) Cogn.	2	NE	TRUE	lianas	native	not endemic	forest
Angiospermae	Cucurbitaceae	Cayaponia longifolia Cogn.	2	NE	FALSE	lianas	native	endemic	forest
Angiospermae	Cucurbitaceae	Cayaponia martiana (Cogn.) Cogn.	1	NE	TRUE	lianas	native	not endemic	forest
Angiospermae	Cucurbitaceae	Cayaponia pilosa (Vell.) Cogn.	3	NE	FALSE	lianas	native	not endemic	forest
Angiospermae	Cucurbitaceae	Cayaponia tayuya (Vell.) Cogn.	2	NE	FALSE	lianas	native	endemic	forest
Angiospermae	Cucurbitaceae	Cyclanthera quinquelobata (Vell.) Cogn.	3	NE	FALSE	lianas	native	not endemic	forest
Angiospermae	Cucurbitaceae	Cyclanthera tenuisepala Cogn.	2	NE	FALSE	lianas	native	not endemic	forest
Angiospermae	Cucurbitaceae	Fevillea passiflora Vell.	3	NE	FALSE	lianas	native	endemic	forest
Angiospermae	Cucurbitaceae	Melothria cucumis Vell.	3	NE	FALSE	lianas	native	not endemic	forest
Angiospermae	Cucurbitaceae	Melothria pendula L.	1	NE	FALSE	lianas	native	not endemic	forest
Angiospermae	Cunoniaceae	Lamanonia speciosa (Cambess.) L. B. Sm.	4	NE	TRUE	trees	native	no information	forest
Angiospermae	Cunoniaceae	Lamanonia ternata Vell.	7	NE	FALSE	trees	native	endemic	forest
Angiospermae	Cunoniaceae	Weinmannia discolor Gardner	4	LC	FALSE	trees	native	endemic	forest
Angiospermae	Cunoniaceae	Weinmannia humilis Engl.	7	NE	FALSE	trees	native	endemic	grasslands
Angiospermae	Cunoniaceae	Weinmannia organensis Gardner	5	NT	FALSE	trees	native	endemic	grasslands
Angiospermae	Cunoniaceae	Weinmannia paulliniifolia Pohl ex Ser.	2	NT	FALSE	trees	native	endemic	grasslands
Angiospermae	Cyperaceae	Bulbostylis sphaerocephala (Boeckeler) C.B.Clarke	4	NE	TRUE	herbs	native	not endemic	grasslands
Angiospermae	Cyperaceae	Carex bradei R.Gross	1	NE	TRUE	herbs	native	endemic	grasslands
Angiospermae	Cyperaceae	Carex brasiliensis A.St.-Hil.	7	NE	FALSE	herbs	native	not endemic	grasslands
Angiospermae	Cyperaceae	Carex fuscula d'Urv.	5	NE	TRUE	herbs	native	not endemic	grasslands
Angiospermae	Cyperaceae	Carex phalaroides Kunth	2	NE	TRUE	herbs	native	not endemic	grasslands
Angiospermae	Cyperaceae	Carex purpureovaginata Boeckeler	2	NE	TRUE	herbs	native	not endemic	grasslands
Angiospermae	Cyperaceae	Carex seticulmis Boeckeler	1	NE	TRUE	herbs	native	endemic	no information
Angiospermae	Cyperaceae	Carex hilairei Boott	1	NE	TRUE	herbs	native	not endemic	grasslands
Angiospermae	Cyperaceae	Cryptangium polyphyllum (Nees) Boeckeler	1	EN	TRUE	herbs	native	endemic	grasslands
Angiospermae	Cyperaceae	Cyperus aggregatus (Willd.) Endl.	2	NE	FALSE	herbs	native	not endemic	both
Angiospermae	Cyperaceae	Cyperus hermaphroditus (Jacq.) Standl.	1	NE	TRUE	herbs	native	not endemic	forest
Angiospermae	Cyperaceae	Eleocharis nana Kunth	1	NE	FALSE	herbs	native	not endemic	grasslands
Angiospermae	Cyperaceae	Eleocharis squamigera Svenson	1	NE	TRUE	herbs	native	not endemic	grasslands
Angiospermae	Cyperaceae	Lagenocarpus rigidus Nees	4	NE	FALSE	herbs	native	not endemic	grasslands
Angiospermae	Cyperaceae	Machaerina ensifolia (Boeckeler) T.Koyama	6	NT	FALSE	herbs	native	endemic	grasslands
Angiospermae	Cyperaceae	Pleurostachys distichophylla (Boeckeler) C.B.Clarke	1	NE	FALSE	herbs	native	endemic	forest
Angiospermae	Cyperaceae	Pleurostachys foliosa Kunth	1	NE	FALSE	herbs	native	endemic	forest
Angiospermae	Cyperaceae	Pleurostachys orbignyana Brongn.	1	NE	FALSE	herbs	native	endemic	forest
Angiospermae	Cyperaceae	Pleurostachys pilulifera Longhi-Wagner, Baldini & A.C. Araújo	1	NE	FALSE	herbs	native	endemic	forest
Angiospermae	Cyperaceae	Pleurostachys puberula Boeckeler	2	NE	TRUE	herbs	native	not endemic	forest
Angiospermae	Cyperaceae	Pleurostachys stricta Kunth	2	NE	FALSE	herbs	native	endemic	forest
Angiospermae	Cyperaceae	Rhynchospora biflora Boeckeler	1	LC	FALSE	herbs	native	not endemic	grasslands
Angiospermae	Cyperaceae	Rhynchospora edwalliana Boeckeler	1	NE	TRUE	herbs	native	endemic	grasslands
Angiospermae	Cyperaceae	Rhynchospora exaltata Kunth	1	NE	FALSE	herbs	native	not endemic	forest
Angiospermae	Cyperaceae	Rhynchospora glaziovii Boeckeler	1	NE	FALSE	herbs	native	no information	grasslands
Angiospermae	Cyperaceae	Rhynchospora gollmeri Boeckler	1	NE	TRUE	herbs	native	not endemic	grasslands
Angiospermae	Cyperaceae	Rhynchospora splendens Lindm.	3	NE	TRUE	herbs	native	not endemic	forest
Angiospermae	Cyperaceae	Rhynchospora subtilis Boeckeler	1	NE	FALSE	herbs	native	endemic	forest
Angiospermae	Cyperaceae	Rhynchospora triflora Vahl	1	NE	FALSE	herbs	native	not endemic	forest
Angiospermae	Cyperaceae	Schoenoplectus californicus (C.A.Mey.) Soják	1	NE	TRUE	herbs	native	not endemic	no information
Angiospermae	Cyperaceae	Scleria castanea Core	1	NE	TRUE	herbs	not native	not endemic	grasslands
Angiospermae	Cyperaceae	Scleria panicoides Kunth	3	NE	FALSE	herbs	native	not endemic	forest
Angiospermae	Cyperaceae	Scleria secans (L.) Urb.	1	NE	TRUE	herbs	native	not endemic	forest
Angiospermae	Cyperaceae	Trilepis microstachya (C.B.Clarke) H.Pfeiff.	1	NE	TRUE	herbs	native	endemic	grasslands
Angiospermae	Dilleniaceae	Davilla rugosa Poir.	10	NE	FALSE	lianas	native	not endemic	forest
Angiospermae	Dilleniaceae	Davilla tintinnabulata Schltdl.	3	NE	FALSE	lianas	native	endemic	forest
Angiospermae	Dioscoreaceae	Dioscorea bradei R.Knuth	7	NE	FALSE	lianas	native	endemic	forest
Angiospermae	Dioscoreaceae	Dioscorea campestris Griseb.	3	LC	FALSE	lianas	native	not endemic	forest
Angiospermae	Dioscoreaceae	Dioscorea campos-portoi R.Knuth	8	NE	FALSE	lianas	native	endemic	grasslands
Angiospermae	Dioscoreaceae	Dioscorea cinnamomifolia Hook.	1	NE	TRUE	lianas	native	endemic	forest
Angiospermae	Dioscoreaceae	Dioscorea demourae Uline ex R.Knuth	4	NE	FALSE	lianas	native	not endemic	forest
Angiospermae	Dioscoreaceae	Dioscorea glandulosa (Griseb.) Kunth	1	NE	FALSE	lianas	native	not endemic	forest
Angiospermae	Dioscoreaceae	Dioscorea grisebachii Kunth	1	NE	FALSE	lianas	native	endemic	grasslands
Angiospermae	Dioscoreaceae	Dioscorea itatiaiensis R.Knuth	6	NE	FALSE	lianas	native	endemic	grasslands
Angiospermae	Dioscoreaceae	Dioscorea multiflora Mart. ex Griseb.	1	NE	FALSE	lianas	native	not endemic	forest
Angiospermae	Dioscoreaceae	Dioscorea ovata Vell.	4	NE	FALSE	lianas	native	endemic	forest
Angiospermae	Dioscoreaceae	Dioscorea pedalis (Uline ex R. Knuth) R. Couto & J. M. A. Braga	6	NE	FALSE	lianas	native	endemic	grasslands
Angiospermae	Dioscoreaceae	Dioscorea perdicum Taub.	8	NE	FALSE	lianas	native	endemic	grasslands
Angiospermae	Dioscoreaceae	Dioscorea piperifolia Humb. & Bonpl. ex Willd.	1	NE	TRUE	lianas	native	not endemic	forest
Angiospermae	Dioscoreaceae	Dioscorea sinuata Vell.	4	NE	TRUE	lianas	native	not endemic	forest
Angiospermae	Dioscoreaceae	Dioscorea subhastata Vell.	5	NE	FALSE	lianas	native	not endemic	forest
Angiospermae	Droseraceae	Drosera latifolia (Eichler) Gonella & Rivadavia	4	NE	FALSE	herbs	native	endemic	grasslands
Angiospermae	Droseraceae	Drosera montana A.St.-Hil.	5	NE	TRUE	herbs	native	not endemic	grasslands
Angiospermae	Ebenaceae	Diospyros ebenaster Retz.	1	NE	TRUE	trees	not native	not endemic	forest
Angiospermae	Elaeocarpaceae	Sloanea guianensis (Aubl.) Benth.	5	NE	FALSE	trees	native	not endemic	forest
Angiospermae	Elaeocarpaceae	Sloanea hirsuta (Schott) Planch. ex Benth.	12	LC	FALSE	trees	native	endemic	forest
Angiospermae	Ericaceae	Agarista eucalyptoides (Cham. & Schltdl.) G.Don	1	NE	TRUE	trees	native	not endemic	grasslands
Angiospermae	Ericaceae	Agarista hispidula (DC.) Hook. ex Nied.	19	NE	FALSE	shrubs	native	endemic	grasslands
Angiospermae	Ericaceae	Agarista oleifolia (Cham.) G.Don	9	NE	FALSE	shrubs	native	endemic	both
Angiospermae	Ericaceae	Gaultheria bradeana Sleumer	5	NE	TRUE	subshrubs	native	endemic	grasslands
Angiospermae	Ericaceae	Gaultheria eriophylla (Pers.) Sleumer ex Burtt	26	NE	FALSE	shrubs	native	endemic	grasslands
Angiospermae	Ericaceae	Gaultheria itatiaiae Wawra	15	NE	FALSE	shrubs	native	endemic	grasslands
Angiospermae	Ericaceae	Gaultheria serrata (Vell.) Sleumer ex Kin.-Gouv.	37	NE	FALSE	shrubs	native	endemic	grasslands
Angiospermae	Ericaceae	Gaylussacia amoena Cham.	10	NE	FALSE	shrubs	native	endemic	grasslands
Angiospermae	Ericaceae	Gaylussacia brasiliensis (Spreng.) Meisn.	1	NE	FALSE	shrubs	native	not endemic	forest
Angiospermae	Ericaceae	Gaylussacia chamissonis Meisn.	7	NE	FALSE	subshrubs	native	endemic	grasslands
Angiospermae	Ericaceae	Gaylussacia decipiens Cham.	2	NT	FALSE	subshrubs	native	endemic	grasslands
Angiospermae	Ericaceae	Gaylussacia fasciculata Gardner	2	NE	FALSE	shrubs	native	endemic	grasslands
Angiospermae	Ericaceae	Gaylussacia rhododendron Cham. & Schltdl.	1	LC	FALSE	trees	native	endemic	no information
Angiospermae	Eriocaulaceae	Actinocephalus polyanthus (Bong.) Sano	12	NE	FALSE	herbs	native	endemic	grasslands
Angiospermae	Eriocaulaceae	Eriocaulon gomphrenoides Kunth	12	NE	FALSE	herbs	native	endemic	grasslands
Angiospermae	Eriocaulaceae	Leiothrix argyroderma Ruhland	10	NE	FALSE	herbs	native	endemic	grasslands
Angiospermae	Eriocaulaceae	Leiothrix beckii (Szyszy?.) Ruhland	12	NE	FALSE	herbs	native	endemic	grasslands
Angiospermae	Eriocaulaceae	Paepalanthus glabrifolius Ruhland	6	NE	FALSE	herbs	native	endemic	grasslands
Angiospermae	Eriocaulaceae	Paepalanthus itatiaiensis Ruhland	18	NE	FALSE	herbs	native	endemic	grasslands
Angiospermae	Eriocaulaceae	Paepalanthus jordanensis Silveira	3	NE	FALSE	herbs	native	endemic	grasslands
Angiospermae	Eriocaulaceae	Paepalanthus planifolius (Bong.) Körn	1	NE	FALSE	herbs	native	endemic	grasslands
Angiospermae	Eriocaulaceae	Paepalanthus pseudotortilis Ruhland	9	NE	FALSE	herbs	native	endemic	grasslands
Angiospermae	Erythroxylaceae	Erythroxylum ambiguum Peyr.	3	LC	FALSE	shrubs	native	endemic	forest
Angiospermae	Erythroxylaceae	Erythroxylum citrifolium A.St.-Hil.	3	NE	FALSE	shrubs	native	not endemic	forest
Angiospermae	Erythroxylaceae	Erythroxylum deciduum A.St.-Hil.	4	NE	FALSE	shrubs	native	not endemic	forest
Angiospermae	Erythroxylaceae	Erythroxylum frangulifolium A.St.-Hil.	5	NE	FALSE	shrubs	native	endemic	forest
Angiospermae	Escalloniaceae	Escallonia bifida Link & Otto	11	NE	FALSE	shrubs	native	not endemic	both
Angiospermae	Escalloniaceae	Escallonia laevis (Vell.) Sleumer	29	NE	FALSE	shrubs	native	endemic	both
Angiospermae	Euphorbiaceae	Acalypha brasiliensis Muell. Arg.	4	NE	TRUE	shrubs	native	not endemic	forest
Angiospermae	Euphorbiaceae	Acalypha communis Muell. Arg.	2	NE	FALSE	shrubs	native	not endemic	forest
Angiospermae	Euphorbiaceae	Acalypha gracilis Spreng.	10	NE	FALSE	subshrubs	native	endemic	forest
Angiospermae	Euphorbiaceae	Actinostemon concolor (Spreng.) Muell. Arg.	2	NE	FALSE	trees	native	not endemic	forest
Angiospermae	Euphorbiaceae	Actinostemon verticillatus (Klotzsch) Baill.	3	NE	FALSE	shrubs	native	endemic	forest
Angiospermae	Euphorbiaceae	Alchornea sidifolia Muell. Arg.	3	NE	FALSE	trees	native	not endemic	forest
Angiospermae	Euphorbiaceae	Alchornea triplinervia (Spreng.) Muell. Arg.	5	NE	FALSE	trees	native	not endemic	forest
Angiospermae	Euphorbiaceae	Aparisthmium cordatum (A.Juss.) Baill.	1	NE	FALSE	trees	native	not endemic	forest
Angiospermae	Euphorbiaceae	Croton alchorneicarpus Croizat	7	NE	FALSE	trees	native	endemic	forest
Angiospermae	Euphorbiaceae	Croton campanulatus Caruzo & Cordeiro	12	NE	FALSE	trees	native	endemic	forest
Angiospermae	Euphorbiaceae	Croton dichrous Muell. Arg.	25	NE	FALSE	shrubs	native	endemic	grasslands
Angiospermae	Euphorbiaceae	Croton floribundus Spreng.	3	NE	TRUE	trees	native	not endemic	forest
Angiospermae	Euphorbiaceae	Croton lundianus (Didr.) Muell. Arg.	4	NE	FALSE	herbs	native	not endemic	forest
Angiospermae	Euphorbiaceae	Croton organensis Baill.	9	NE	FALSE	trees	native	endemic	forest
Angiospermae	Euphorbiaceae	Croton vulnerarius Baill.	15	NE	FALSE	trees	native	endemic	forest
Angiospermae	Euphorbiaceae	Dalechampia meridionalis Muell. Arg.	2	NE	TRUE	lianas	native	endemic	forest
Angiospermae	Euphorbiaceae	Euphorbia comosa Vell.	1	NE	FALSE	herbs	native	not endemic	no information
Angiospermae	Euphorbiaceae	Euphorbia portulacoides L.	4	NE	FALSE	herbs	native	no information	grasslands
Angiospermae	Euphorbiaceae	Manihot grahamii Hook.	2	NE	FALSE	trees	native	endemic	forest
Angiospermae	Euphorbiaceae	Pachystroma longifolium (Nees) I.M.Johnst.	1	NE	FALSE	trees	native	not endemic	forest
Angiospermae	Euphorbiaceae	Plukenetia serrata (Vell.) L.J.Gillespie	5	NE	FALSE	lianas	native	endemic	forest
Angiospermae	Euphorbiaceae	Ricinus communis L.	1	NE	TRUE	shrubs	not native	not endemic	forest
Angiospermae	Euphorbiaceae	Sapium sellowianum (Muell. Arg.) Huber	5	NE	TRUE	shrubs	native	endemic	forest
Angiospermae	Euphorbiaceae	Tetrorchidium rubrivenium Poepp.	3	LC	TRUE	trees	native	not endemic	forest
Angiospermae	Fabaceae	Abarema langsdorffii (Benth.) Barneby & J.W.Grimes	21	NE	FALSE	trees	native	endemic	forest
Angiospermae	Fabaceae	Acacia cultriformis G.Don	1	NE	TRUE	shrubs	not native	not endemic	forest
Angiospermae	Fabaceae	Anadenanthera colubrina (Vell.) Brenan	13	NE	FALSE	trees	native	not endemic	forest
Angiospermae	Fabaceae	Andira fraxinifolia Benth.	1	NE	TRUE	trees	native	endemic	forest
Angiospermae	Fabaceae	Bauhinia affinis Vogel	2	NE	TRUE	shrubs	native	endemic	forest
Angiospermae	Fabaceae	Bauhinia forficata Link	2	NE	FALSE	trees	native	not endemic	forest
Angiospermae	Fabaceae	Bauhinia longifolia (Bong.) Steud.	3	NE	FALSE	trees	native	not endemic	forest
Angiospermae	Fabaceae	Bionia bella Mart. ex Benth.	6	DD	FALSE	lianas	native	endemic	forest
Angiospermae	Fabaceae	Cajanus cajan (L.) Huth	1	NE	TRUE	shrubs	not native	not endemic	forest
Angiospermae	Fabaceae	Calliandra brevipes Benth.	4	NE	TRUE	shrubs	native	not endemic	forest
Angiospermae	Fabaceae	Calliandra harrisii (Lindl.) Benth.	6	NE	TRUE	shrubs	native	not endemic	forest
Angiospermae	Fabaceae	Calliandra tweedii Benth.	6	NE	TRUE	shrubs	native	not endemic	forest
Angiospermae	Fabaceae	Camptosema isopetalum (Lam.) Taub.	1	LC	TRUE	lianas	native	endemic	no information
Angiospermae	Fabaceae	Camptosema scarlatinum (Mart. ex Benth.) Burkart	9	NE	FALSE	lianas	native	not endemic	grasslands
Angiospermae	Fabaceae	Camptosema spectabile (Tul.) Burkart	1	NE	TRUE	lianas	native	endemic	forest
Angiospermae	Fabaceae	Cassia ferruginea (Schrad.) Schrad. ex DC.	3	NE	FALSE	trees	native	not endemic	forest
Angiospermae	Fabaceae	Cassia fistula L.	1	NE	TRUE	trees	not native	not endemic	no information
Angiospermae	Fabaceae	Centrolobium tomentosum Guillem. ex Benth.	1	LC	FALSE	trees	native	endemic	forest
Angiospermae	Fabaceae	Centrosema arenarium Benth.	2	NE	TRUE	lianas	native	endemic	forest
Angiospermae	Fabaceae	Centrosema brasilianum (L.) Benth.	2	NE	TRUE	lianas	native	not endemic	forest
Angiospermae	Fabaceae	Centrosema dasyanthum Benth.	3	NE	TRUE	lianas	native	endemic	forest
Angiospermae	Fabaceae	Centrosema pubescens Benth.	1	LC	TRUE	lianas	native	not endemic	no information
Angiospermae	Fabaceae	Chaetocalyx tomentosa (Gardner) Rudd	2	NE	TRUE	lianas	native	endemic	forest
Angiospermae	Fabaceae	Chamaecrista calycioides (DC. ex Collad.) Greene	1	NE	NE	herbs	native	not endemic	no information
Angiospermae	Fabaceae	Chamaecrista desvauxii (Collad.) Killip	2	NE	FALSE	shrubs	native	not endemic	forest
Angiospermae	Fabaceae	Chamaecrista ensiformis (Vell.) H.S.Irwin & Barneby	3	NE	TRUE	trees	native	not endemic	forest
Angiospermae	Fabaceae	Chamaecrista rotundifolia (Pers.) Greene	1	NE	TRUE	herbs	native	not endemic	forest
Angiospermae	Fabaceae	Chloroleucon tortum (Mart.) Pittier	3	NT	TRUE	trees	native	endemic	forest
Angiospermae	Fabaceae	Cochliasanthus caracalla (L.) Trew	2	NE	TRUE	lianas	native	not endemic	forest
Angiospermae	Fabaceae	Collaea speciosa (Loisel.) DC.	14	LC	FALSE	subshrubs	native	not endemic	both
Angiospermae	Fabaceae	Condylostylis candida (Vell.) A. Delgado	3	NE	TRUE	lianas	native	not endemic	forest
Angiospermae	Fabaceae	Copaifera langsdorffii Desf.	6	NE	FALSE	trees	native	not endemic	forest
Angiospermae	Fabaceae	Crotalaria breviflora DC.	2	NE	TRUE	subshrubs	native	endemic	no information
Angiospermae	Fabaceae	Crotalaria micans Link	8	NE	TRUE	shrubs	native	not endemic	both
Angiospermae	Fabaceae	Crotalaria pallida Aiton	2	NE	FALSE	subshrubs	not native	not endemic	forest
Angiospermae	Fabaceae	Crotalaria vitellina Ker Gawl.	6	NE	FALSE	shrubs	native	not endemic	forest
Angiospermae	Fabaceae	Dahlstedtia pinnata (Benth.) Malme	13	NE	FALSE	trees	native	endemic	forest
Angiospermae	Fabaceae	Dalbergia foliolosa Benth.	6	NE	FALSE	trees	native	endemic	forest
Angiospermae	Fabaceae	Dalbergia frutescens (Vell.) Britton	30	NE	FALSE	lianas	native	not endemic	forest
Angiospermae	Fabaceae	Dalbergia nigra (Vell.) Allemão ex Benth.	8	VU	FALSE	trees	native	endemic	forest
Angiospermae	Fabaceae	Desmodium adscendens (Sw.) DC.	1	NE	TRUE	subshrubs	not native	not endemic	no information
Angiospermae	Fabaceae	Desmodium affine Schltdl.	2	NE	TRUE	subshrubs	native	not endemic	no information
Angiospermae	Fabaceae	Desmodium incanum (Sw.) DC.	4	NE	TRUE	subshrubs	not native	not endemic	forest
Angiospermae	Fabaceae	Desmodium subsericeum Malme	2	NE	TRUE	subshrubs	native	not endemic	no information
Angiospermae	Fabaceae	Desmodium tortuosum (Sw.) DC.	1	NE	FALSE	subshrubs	native	not endemic	forest
Angiospermae	Fabaceae	Desmodium uncinatum (Jacq.) DC.	3	NE	FALSE	herbs	native	not endemic	both
Angiospermae	Fabaceae	Enterolobium contortisiliquum (Vell.) Morong	3	NE	FALSE	trees	native	not endemic	forest
Angiospermae	Fabaceae	Eriosema campestre Benth.	1	NE	TRUE	herbs	native	not endemic	forest
Angiospermae	Fabaceae	Erythrina falcata Benth.	2	NE	FALSE	trees	native	not endemic	forest
Angiospermae	Fabaceae	Erythrina speciosa Andrews	3	NE	FALSE	trees	native	endemic	forest
Angiospermae	Fabaceae	Erythrina verna Vell.	2	NE	FALSE	trees	native	endemic	forest
Angiospermae	Fabaceae	Gliricidia sepium (Jacq.) Kunth ex Walp.	1	NE	TRUE	trees	not native	not endemic	no information
Angiospermae	Fabaceae	Hymenaea courbaril L.	1	LC	FALSE	trees	native	not endemic	forest
Angiospermae	Fabaceae	Hymenolobium janeirense Kuhlm.	1	LC	TRUE	trees	native	endemic	forest
Angiospermae	Fabaceae	Indigofera suffruticosa Mill.	2	NE	TRUE	shrubs	native	not endemic	forest
Angiospermae	Fabaceae	Inga barbata Benth.	21	NE	FALSE	trees	native	endemic	forest
Angiospermae	Fabaceae	Inga bullata Benth.	1	NT	TRUE	trees	native	endemic	forest
Angiospermae	Fabaceae	Inga cylindrica (Vell.) Mart.	3	NE	FALSE	trees	native	not endemic	forest
Angiospermae	Fabaceae	Inga lanceifolia Benth.	1	LC	FALSE	trees	native	endemic	forest
Angiospermae	Fabaceae	Inga laurina (Sw.) Willd.	1	LC	TRUE	trees	native	not endemic	forest
Angiospermae	Fabaceae	Inga marginata Willd.	19	NE	FALSE	trees	native	not endemic	forest
Angiospermae	Fabaceae	Inga mendoncaei Harms	3	VU	FALSE	trees	native	endemic	forest
Angiospermae	Fabaceae	Inga sessilis (Vell.) Mart.	24	NE	FALSE	trees	native	endemic	forest
Angiospermae	Fabaceae	Inga striata Benth.	9	NE	FALSE	trees	native	not endemic	forest
Angiospermae	Fabaceae	Inga subnuda Salzm. ex Benth.	1	NE	TRUE	trees	native	endemic	forest
Angiospermae	Fabaceae	Inga tenuis (Vell.) Mart.	5	NE	FALSE	trees	native	endemic	forest
Angiospermae	Fabaceae	Inga vera Willd.	4	NE	FALSE	trees	native	not endemic	both
Angiospermae	Fabaceae	Leptolobium tenuifolium Vogel	2	NE	FALSE	trees	native	endemic	forest
Angiospermae	Fabaceae	Leucochloron incuriale (Vell.) Barneby & J.W.Grimes	2	NE	FALSE	trees	native	endemic	forest
Angiospermae	Fabaceae	Libidibia ferrea (Mart. ex Tul.) L.P.Queiroz	2	NE	FALSE	trees	native	endemic	forest
Angiospermae	Fabaceae	Lonchocarpus cultratus (Vell.) A.M.G.Azevedo & H.C.Lima	4	NE	FALSE	trees	native	not endemic	forest
Angiospermae	Fabaceae	Lupinus arenarius Gardner	9	NE	TRUE	subshrubs	native	endemic	grasslands
Angiospermae	Fabaceae	Lupinus dusenianus C.P.Sm.	1	NE	FALSE	subshrubs	native	endemic	grasslands
Angiospermae	Fabaceae	Lupinus gibertianus C.P.Sm.	21	NE	FALSE	subshrubs	native	not endemic	grasslands
Angiospermae	Fabaceae	Machaerium debile (Vell.) Stellfeld	3	NE	FALSE	lianas	native	endemic	forest
Angiospermae	Fabaceae	Machaerium hirtum (Vell.) Stellfeld	4	NE	FALSE	trees	native	not endemic	forest
Angiospermae	Fabaceae	Machaerium incorruptibile (Vell.) Benth.	1	NE	TRUE	trees	native	endemic	forest
Angiospermae	Fabaceae	Machaerium nigrum Vogel	1	NE	TRUE	lianas	native	endemic	forest
Angiospermae	Fabaceae	Machaerium nyctitans (Vell.) Benth.	10	LC	FALSE	trees	native	not endemic	forest
Angiospermae	Fabaceae	Machaerium uncinatum (Vell.) Benth.	2	NE	TRUE	lianas	native	endemic	forest
Angiospermae	Fabaceae	Macroptilium lathyroides (L.) Urb.	1	NE	TRUE	herbs	native	not endemic	forest
Angiospermae	Fabaceae	Melanoxylon brauna Schott	2	VU	TRUE	trees	native	endemic	forest
Angiospermae	Fabaceae	Mimosa aurivillus Mart.	1	NE	FALSE	trees	native	endemic	forest
Angiospermae	Fabaceae	Mimosa diplotricha C.Wright ex Sauvalle	1	NE	TRUE	subshrubs	native	not endemic	forest
Angiospermae	Fabaceae	Mimosa dolens Vell.	1	NE	FALSE	subshrubs	native	not endemic	forest
Angiospermae	Fabaceae	Mimosa itatiaiensis Dusén	4	NE	FALSE	shrubs	native	endemic	grasslands
Angiospermae	Fabaceae	Mimosa monticola Dusén	17	NE	FALSE	shrubs	native	endemic	grasslands
Angiospermae	Fabaceae	Mimosa pigra L.	1	NE	TRUE	shrubs	native	not endemic	forest
Angiospermae	Fabaceae	Mimosa porrecta Jordão, M.P.Morim & Baumgratz	1	NE	FALSE	lianas	native	endemic	forest
Angiospermae	Fabaceae	Mimosa scabrella Benth.	13	NE	FALSE	trees	native	endemic	forest
Angiospermae	Fabaceae	Mimosa selloi Benth.	1	NE	TRUE	herbs	native	endemic	forest
Angiospermae	Fabaceae	Mimosa velloziana Mart.	2	NE	TRUE	shrubs	native	not endemic	forest
Angiospermae	Fabaceae	Myrocarpus frondosus Allemão	11	LC	FALSE	trees	native	not endemic	forest
Angiospermae	Fabaceae	Ormosia altimontana Meireles & H.C.Lima	6	NE	FALSE	trees	native	endemic	forest
Angiospermae	Fabaceae	Ormosia friburgensis Taub. ex Glaz.	16	NE	FALSE	trees	native	endemic	forest
Angiospermae	Fabaceae	Parapiptadenia pterosperma (Benth.) Brenan	1	NE	TRUE	trees	native	endemic	forest
Angiospermae	Fabaceae	Paubrasilia echinata (Lam.) E. Gagnon, H.C. Lima & G.P. Lewis	1	NE	TRUE	trees	native	endemic	forest
Angiospermae	Fabaceae	Peltophorum dubium (Spreng.) Taub.	5	NE	TRUE	trees	native	not endemic	forest
Angiospermae	Fabaceae	Piptadenia adiantoides (Spreng.) J.F.Macbr.	12	NE	FALSE	lianas	native	endemic	forest
Angiospermae	Fabaceae	Piptadenia fruticosa Benth.	1	NE	TRUE	lianas	native	endemic	forest
Angiospermae	Fabaceae	Piptadenia gonoacantha (Mart.) J.F.Macbr.	9	LC	FALSE	trees	native	not endemic	forest
Angiospermae	Fabaceae	Piptadenia micracantha Benth.	10	NE	FALSE	lianas	native	endemic	forest
Angiospermae	Fabaceae	Platycyamus regnellii Benth.	2	NE	TRUE	trees	native	endemic	forest
Angiospermae	Fabaceae	Platypodium elegans Vogel	4	NE	TRUE	trees	native	not endemic	forest
Angiospermae	Fabaceae	Poecilanthe fluminensis Meireles & H.C.Lima	11	NE	FALSE	trees	native	endemic	forest
Angiospermae	Fabaceae	Poincianella pluviosa (DC.) L.P.Queiroz	3	NE	FALSE	trees	native	not endemic	forest
Angiospermae	Fabaceae	Poincianella pyramidalis (Tul.) L.P.Queiroz	1	NE	TRUE	trees	native	endemic	forest
Angiospermae	Fabaceae	Pseudopiptadenia contorta (DC.) G.P.Lewis & M.P.Lima	6	NE	FALSE	trees	native	endemic	forest
Angiospermae	Fabaceae	Pseudopiptadenia leptostachya (Benth.) Rauschert	24	NE	FALSE	trees	native	endemic	forest
Angiospermae	Fabaceae	Pterocarpus rohrii Vahl	12	NE	FALSE	trees	native	not endemic	forest
Angiospermae	Fabaceae	Rhynchosia phaseoloides (Sw.) DC.	1	NE	TRUE	lianas	native	not endemic	no information
Angiospermae	Fabaceae	Robinia pseudoacacia L.	1	NE	TRUE	no information	not native	not endemic	no information
Angiospermae	Fabaceae	Schizolobium parahyba (Vell.) Blake	1	NE	FALSE	trees	native	not endemic	forest
Angiospermae	Fabaceae	Schnella microstachya Raddi	3	NE	FALSE	lianas	native	not endemic	forest
Angiospermae	Fabaceae	Senegalia grandistipula (Benth.) Seigler & Ebinger	6	NE	FALSE	lianas	native	endemic	forest
Angiospermae	Fabaceae	Senegalia lacerans (Benth.) Seigler & Ebinger	18	NE	FALSE	lianas	native	endemic	forest
Angiospermae	Fabaceae	Senegalia martiusiana (Steud.) Seigler & Ebinger	2	NE	FALSE	lianas	native	endemic	forest
Angiospermae	Fabaceae	Senegalia pedicellata (Benth.) Seigler & Ebinger	6	NE	FALSE	lianas	native	endemic	forest
Angiospermae	Fabaceae	Senegalia polyphylla (DC.) Britton & Rose	1	NE	TRUE	trees	native	not endemic	forest
Angiospermae	Fabaceae	Senna affinis (Benth.) H.S.Irwin & Barneby	3	NE	FALSE	shrubs	native	not endemic	forest
Angiospermae	Fabaceae	Senna bicapsularis (L.) Roxb.	2	NE	TRUE	trees	not native	not endemic	forest
Angiospermae	Fabaceae	Senna itatiaiae H.S.Irwin & Barneby	6	NE	FALSE	shrubs	native	endemic	grasslands
Angiospermae	Fabaceae	Senna macranthera (DC. ex Collad.) H.S.Irwin & Barneby	6	NE	TRUE	trees	native	not endemic	forest
Angiospermae	Fabaceae	Senna multijuga (Rich.) H.S.Irwin & Barneby	21	NE	FALSE	trees	native	not endemic	forest
Angiospermae	Fabaceae	Senna obtusifolia (L.) H.S.Irwin & Barneby	1	NE	TRUE	subshrubs	native	not endemic	forest
Angiospermae	Fabaceae	Senna organensis (Glaz. ex Harms) H.S.Irwin	7	NE	FALSE	shrubs	native	endemic	both
Angiospermae	Fabaceae	Senna pendula (Humb.& Bonpl.ex Willd.) H.S.Irwin & Barneby	3	NE	FALSE	shrubs	native	not endemic	forest
Angiospermae	Fabaceae	Senna trachypus (Benth.) H.S.Irwin & Barneby	1	NE	TRUE	trees	native	endemic	forest
Angiospermae	Fabaceae	Senna tropica (Vell.) H.S.Irwin & Barneby	1	NE	TRUE	shrubs	native	endemic	forest
Angiospermae	Fabaceae	Stryphnodendron polyphyllum Mart.	8	NE	FALSE	trees	native	endemic	forest
Angiospermae	Fabaceae	Swartzia flaemingii Raddi	4	LC	TRUE	trees	native	endemic	forest
Angiospermae	Fabaceae	Swartzia myrtifolia Sm.	1	NE	TRUE	trees	native	not endemic	forest
Angiospermae	Fabaceae	Swartzia oblata R.S.Cowan	3	NE	FALSE	trees	native	endemic	forest
Angiospermae	Fabaceae	Swartzia pilulifera Benth.	8	NE	FALSE	trees	native	endemic	forest
Angiospermae	Fabaceae	Swartzia simplex (Sw.) Spreng.	1	LC	TRUE	trees	native	not endemic	forest
Angiospermae	Fabaceae	Swartzia submontana R. B. Pinto, Torke & Mansano	6	NE	FALSE	trees	native	endemic	forest
Angiospermae	Fabaceae	Tachigali denudata (Vogel) Oliveira-Filho	2	NT	TRUE	trees	native	endemic	forest
Angiospermae	Fabaceae	Tachigali duckei (Dwyer) Oliveira-Filho	8	NE	FALSE	trees	native	endemic	forest
Angiospermae	Fabaceae	Tachigali pilgeriana (Harms) Oliveira-Filho	2	NT	FALSE	trees	native	endemic	forest
Angiospermae	Fabaceae	Tachigali rugosa (Mart. ex Benth.) Zarucchi & Pipoly	15	NT	FALSE	trees	native	endemic	forest
Angiospermae	Fabaceae	Tipuana tipu (Benth.) Kuntze	2	NE	TRUE	trees	not native	not endemic	forest
Angiospermae	Fabaceae	Trifolium repens L.	5	NE	FALSE	herbs	not native	no information	grasslands
Angiospermae	Fabaceae	Vatairea heteroptera (Allemão) Ducke	2	NE	TRUE	trees	native	endemic	forest
Angiospermae	Fabaceae	Zollernia ilicifolia (Brongn.) Vogel	4	NE	TRUE	trees	native	not endemic	forest
Angiospermae	Fabaceae	Zygia latifolia (L.) Fawc. & Rendle	1	NE	FALSE	trees	native	not endemic	forest
Angiospermae	Gentianaceae	Calolisianthus pendulus (Mart.) Gilg	1	NE	TRUE	herbs	native	endemic	grasslands
Angiospermae	Gentianaceae	Calolisianthus speciosus (Cham. & Schltdl.) Gilg	1	NE	TRUE	herbs	native	endemic	grasslands
Angiospermae	Gentianaceae	Centaurium erythraea Rafn.	2	NE	FALSE	herbs	native	endemic	grasslands
Angiospermae	Gentianaceae	Macrocarpaea glaziovii Gilg	4	NE	FALSE	shrubs	native	endemic	forest
Angiospermae	Gentianaceae	Voyria aphylla (Jacq.) Pers.	2	DD	FALSE	herbs	native	not endemic	forest
Angiospermae	Geraniaceae	Geranium brasiliense Progel	16	NE	FALSE	herbs	native	endemic	grasslands
Angiospermae	Gesneriaceae	Besleria grandifolia Schott	1	NE	TRUE	shrubs	native	endemic	forest
Angiospermae	Gesneriaceae	Gloxinia perennis (L.) Fritsch	1	NE	FALSE	herbs	native	not endemic	forest
Angiospermae	Gesneriaceae	Kohleria bogotensis Fritsch	1	NE	FALSE	no information	not native	not endemic	no information
Angiospermae	Gesneriaceae	Nematanthus crassifolius (Schott) Wiehler	17	LC	FALSE	subshrubs	native	endemic	forest
Angiospermae	Gesneriaceae	Nematanthus fornix (Vell.) Chautems	9	LC	FALSE	subshrubs	native	endemic	forest
Angiospermae	Gesneriaceae	Nematanthus lanceolatus (Poir.) Chautems	12	LC	FALSE	subshrubs	native	endemic	forest
Angiospermae	Gesneriaceae	Sinningia allagophylla (Mart.) Wiehler	1	NE	TRUE	herbs	native	not endemic	grasslands
Angiospermae	Gesneriaceae	Sinningia cooperi (Paxton) Wiehler	5	LC	FALSE	herbs	native	endemic	forest
Angiospermae	Gesneriaceae	Sinningia gigantifolia Chautems	7	NE	FALSE	subshrubs	native	endemic	forest
Angiospermae	Gesneriaceae	Sinningia magnifica (Otto & A.Dietr.) Wiehler	6	LC	FALSE	herbs	native	endemic	forest
Angiospermae	Gesneriaceae	Sinningia sceptrum (Mart.) Wiehler	1	LC	FALSE	herbs	native	endemic	grasslands
Angiospermae	Griseliniaceae	Griselinia ruscifolia (Clos) Taub.	18	NT	FALSE	shrubs	native	not endemic	grasslands
Angiospermae	Heliconiaceae	Heliconia angusta Vell.	4	LC	TRUE	herbs	native	endemic	forest
Angiospermae	Hypericaceae	Hypericum brasiliense Choisy	5	NE	FALSE	subshrubs	native	not endemic	both
Angiospermae	Hypoxidaceae	Hypoxis decumbens L.	1	NE	FALSE	herbs	native	not endemic	forest
Angiospermae	Iridaceae	Crocosmia crocosmiiflora (Lemoine) N.E.Br.	3	NE	FALSE	herbs	not native	not endemic	forest
Angiospermae	Iridaceae	Gelasine coerulea (Vell.) Ravenna	2	NE	TRUE	herbs	native	endemic	grasslands
Angiospermae	Iridaceae	Neomarica glauca (Seub. ex Klatt) Sprague	1	NT	TRUE	herbs	native	endemic	forest
Angiospermae	Iridaceae	Sisyrinchium alatum Hook.	5	NE	FALSE	herbs	native	not endemic	grasslands
Angiospermae	Iridaceae	Sisyrinchium commutatum Klatt	4	NE	FALSE	herbs	native	not endemic	forest
Angiospermae	Iridaceae	Sisyrinchium glaziovii Baker	5	NE	FALSE	herbs	native	endemic	grasslands
Angiospermae	Iridaceae	Sisyrinchium luzula Klotzsch ex Klatt	1	NE	TRUE	herbs	native	not endemic	grasslands
Angiospermae	Iridaceae	Sisyrinchium micranthum Cav.	8	NE	FALSE	herbs	native	not endemic	grasslands
Angiospermae	Iridaceae	Sisyrinchium palmifolium L.	7	NE	FALSE	herbs	native	not endemic	grasslands
Angiospermae	Iridaceae	Sisyrinchium uliginosum Ravenna	1	NE	FALSE	herbs	native	not endemic	grasslands
Angiospermae	Iridaceae	Sisyrinchium vaginatum Spreng.	5	NE	FALSE	herbs	native	not endemic	grasslands
Angiospermae	Iridaceae	Sisyrinchium wettsteinii Hand.-Mazz.	6	NE	FALSE	herbs	native	no information	grasslands
Angiospermae	Juncaceae	Juncus densiflorus Kunth	1	NE	TRUE	herbs	native	not endemic	forest
Angiospermae	Juncaceae	Juncus microcephalus Kunth	3	NE	TRUE	herbs	native	not endemic	both
Angiospermae	Juncaceae	Luzula ulei Buchenau	4	NE	TRUE	herbs	native	endemic	grasslands
Angiospermae	Lacistemataceae	Lacistema serrulatum Mart.	1	NE	TRUE	no information	native	endemic	forest
Angiospermae	Lamiaceae	Aegiphila integrifolia (Jacq.) Moldenke	2	NE	TRUE	trees	native	not endemic	forest
Angiospermae	Lamiaceae	Aegiphila obducta Vell.	7	NE	FALSE	trees	native	endemic	forest
Angiospermae	Lamiaceae	Cantinoa muricata (Schott ex Benth.) Harley & J.F.B.Pastore	2	NE	TRUE	shrubs	native	endemic	no information
Angiospermae	Lamiaceae	Cantinoa propinqua (Epling) Harley & J.F.B.Pastore	4	NE	TRUE	shrubs	native	endemic	forest
Angiospermae	Lamiaceae	Cunila galioides Benth.	9	NE	FALSE	herbs	native	not endemic	grasslands
Angiospermae	Lamiaceae	Cunila menthiformis Epling	2	NE	FALSE	herbs	native	not endemic	forest
Angiospermae	Lamiaceae	Cyanocephalus lippioides (Pohl ex Benth.) Harley & J.F.B.Pastore	1	NE	TRUE	subshrubs	native	endemic	grasslands
Angiospermae	Lamiaceae	Eriope macrostachya Mart. ex Benth.	1	LC	TRUE	shrubs	native	not endemic	forest
Angiospermae	Lamiaceae	Hedeoma crenata R.S. Irving	4	NE	TRUE	herbs	native	endemic	grasslands
Angiospermae	Lamiaceae	Hesperozygis myrtoides (A.St.-Hil. ex Benth.) Epling	18	NE	FALSE	subshrubs	native	endemic	grasslands
Angiospermae	Lamiaceae	Hyptis angulosa Schott ex Benth.	1	NE	TRUE	shrubs	native	endemic	grasslands
Angiospermae	Lamiaceae	Hyptis radicans (Pohl) Harley & J.F.B. Pastore	2	NE	TRUE	herbs	native	not endemic	forest
Angiospermae	Lamiaceae	Lepechinia speciosa (A.St.-Hil. ex Benth.) Epling	15	NE	FALSE	shrubs	native	endemic	grasslands
Angiospermae	Lamiaceae	Mesosphaerum pectinatum (L.) Kuntze	1	NE	TRUE	no information	native	not endemic	forest
Angiospermae	Lamiaceae	Mesosphaerum sidifolium (L'Hérit.) Harley & J.F.B.Pastore	3	NE	FALSE	herbs	native	not endemic	forest
Angiospermae	Lamiaceae	Prunella vulgaris L.	7	NE	FALSE	herbs	not native	not endemic	forest
Angiospermae	Lamiaceae	Rhabdocaulon coccineum (Benth.) Epling	8	NE	FALSE	herbs	native	endemic	grasslands
Angiospermae	Lamiaceae	Salvia articulata Epling	2	NE	FALSE	shrubs	native	endemic	forest
Angiospermae	Lamiaceae	Salvia itatiaiensis Dusén	19	NE	FALSE	subshrubs	native	endemic	both
Angiospermae	Lamiaceae	Salvia mentiens Pohl	7	NE	TRUE	shrubs	native	endemic	both
Angiospermae	Lamiaceae	Salvia oligantha Dusén	8	NE	FALSE	subshrubs	native	endemic	both
Angiospermae	Lamiaceae	Salvia ombrophila Dusén	11	NE	FALSE	subshrubs	native	endemic	forest
Angiospermae	Lamiaceae	Salvia sellowiana Benth.	25	NE	FALSE	subshrubs	native	endemic	forest
Angiospermae	Lamiaceae	Salvia splendens Sellow ex Roem. & Schult.	2	NE	FALSE	shrubs	native	endemic	forest
Angiospermae	Lamiaceae	Scutellaria racemosa Pers.	1	NE	TRUE	herbs	native	not endemic	forest
Angiospermae	Lamiaceae	Scutellaria tubiflora Benth.	1	NE	TRUE	subshrubs	native	endemic	forest
Angiospermae	Lamiaceae	Vitex polygama Cham.	3	NE	TRUE	trees	native	endemic	forest
Angiospermae	Lamiaceae	Vitex sellowiana Cham.	1	NE	TRUE	no information	native	endemic	no information
Angiospermae	Lauraceae	Aiouea montana (Sw.) R.Rohde	1	NE	FALSE	trees	native	not endemic	forest
Angiospermae	Lauraceae	Aiouea saligna Meisn.	1	NE	FALSE	trees	native	endemic	forest
Angiospermae	Lauraceae	Aniba firmula (Nees & Mart.) Mez	5	NE	TRUE	trees	native	endemic	forest
Angiospermae	Lauraceae	Beilschmiedia emarginata (Meisn.) Kosterm.	1	NE	NE	trees	native	endemic	forest
Angiospermae	Lauraceae	Beilschmiedia rigida (Mez) Kosterm.	1	EN	TRUE	trees	native	endemic	forest
Angiospermae	Lauraceae	Beilschmiedia taubertiana (Schwacke & Mez) Kosterm.	3	NE	FALSE	trees	native	endemic	forest
Angiospermae	Lauraceae	Cinnamomum verum J.Presl	1	NE	TRUE	trees	not native	not endemic	forest
Angiospermae	Lauraceae	Cryptocarya riedeliana P.L.R.Moraes	2	NE	FALSE	trees	native	endemic	forest
Angiospermae	Lauraceae	Cryptocarya saligna Mez	8	NE	FALSE	trees	native	endemic	forest
Angiospermae	Lauraceae	Cryptocarya subcorymbosa Mez	1	NE	TRUE	trees	native	endemic	forest
Angiospermae	Lauraceae	Cryptocarya velloziana P.L.R.Moraes	1	NE	FALSE	trees	native	endemic	forest
Angiospermae	Lauraceae	Endlicheria paniculata (Spreng.) J.F.Macbr.	40	NE	FALSE	trees	native	not endemic	forest
Angiospermae	Lauraceae	Licaria armeniaca (Nees) Kosterm.	4	NE	FALSE	trees	native	not endemic	forest
Angiospermae	Lauraceae	Licaria guianensis Aubl.	12	NE	TRUE	trees	native	not endemic	forest
Angiospermae	Lauraceae	Nectandra grandiflora Nees & Mart.	1	LC	TRUE	trees	native	endemic	no information
Angiospermae	Lauraceae	Nectandra membranacea (Sw.) Griseb.	12	NE	FALSE	trees	native	not endemic	forest
Angiospermae	Lauraceae	Nectandra oppositifolia Nees	20	NE	FALSE	trees	native	not endemic	forest
Angiospermae	Lauraceae	Nectandra psammophila Nees	1	LC	TRUE	trees	native	endemic	forest
Angiospermae	Lauraceae	Nectandra puberula (Schott) Nees	3	NE	FALSE	trees	native	endemic	forest
Angiospermae	Lauraceae	Ocotea aciphylla (Nees & Mart.) Mez	9	NT	FALSE	trees	native	not endemic	forest
Angiospermae	Lauraceae	Ocotea brachybotrya (Meisn.) Mez	21	NE	FALSE	trees	native	endemic	forest
Angiospermae	Lauraceae	Ocotea corymbosa (Meisn.) Mez	6	NE	TRUE	trees	native	not endemic	forest
Angiospermae	Lauraceae	Ocotea curucutuensis J.B. Baitello	2	NT	FALSE	trees	native	endemic	forest
Angiospermae	Lauraceae	Ocotea daphnifolia (Meisn.) Mez	6	LC	FALSE	trees	native	endemic	forest
Angiospermae	Lauraceae	Ocotea diospyrifolia (Meisn.) Mez	4	NE	FALSE	trees	native	not endemic	forest
Angiospermae	Lauraceae	Ocotea dispersa (Nees & Mart.) Mez	3	NE	FALSE	trees	native	endemic	forest
Angiospermae	Lauraceae	Ocotea divaricata (Nees) Mez	4	NE	FALSE	trees	native	endemic	forest
Angiospermae	Lauraceae	Ocotea elegans Mez	6	NE	TRUE	trees	native	endemic	forest
Angiospermae	Lauraceae	Ocotea glaziovii Mez	3	NE	FALSE	trees	native	endemic	forest
Angiospermae	Lauraceae	Ocotea indecora (Schott) Mez	2	NE	TRUE	trees	native	endemic	forest
Angiospermae	Lauraceae	Ocotea itatiaiae Vattimo-Gil	12	NE	FALSE	trees	native	endemic	forest
Angiospermae	Lauraceae	Ocotea lancifolia (Schott) Mez s.lat.	1	LC	FALSE	trees	native	not endemic	forest
Angiospermae	Lauraceae	Ocotea laxa (Nees) Mez	5	LC	FALSE	trees	native	endemic	forest
Angiospermae	Lauraceae	Ocotea microbotrys (Meisn.) Mez	2	NE	FALSE	trees	native	endemic	forest
Angiospermae	Lauraceae	Ocotea odorifera (Vell.) Rohwer	2	EN	FALSE	trees	native	endemic	forest
Angiospermae	Lauraceae	Ocotea percoriacea Kosterm.	1	LC	TRUE	trees	native	endemic	forest
Angiospermae	Lauraceae	Ocotea porosa (Nees & Mart.) Barroso	3	EN	TRUE	trees	native	not endemic	forest
Angiospermae	Lauraceae	Ocotea puberula (Rich.) Nees	4	NT	FALSE	trees	native	not endemic	forest
Angiospermae	Lauraceae	Ocotea pulchella (Nees & Mart.) Mez	4	LC	FALSE	trees	native	not endemic	forest
Angiospermae	Lauraceae	Ocotea silvestris Vattimo-Gil	1	LC	TRUE	trees	native	endemic	forest
Angiospermae	Lauraceae	Ocotea sulcata Vattimo-Gil	10	NE	FALSE	trees	native	endemic	forest
Angiospermae	Lauraceae	Ocotea teleiandra (Meisn.) Mez	3	NE	FALSE	trees	native	endemic	forest
Angiospermae	Lauraceae	Ocotea tenuiflora (Nees) Mez	13	NE	FALSE	trees	native	endemic	forest
Angiospermae	Lauraceae	Ocotea vaccinioides (Meisn.) Mez	1	LC	FALSE	trees	native	endemic	forest
Angiospermae	Lauraceae	Persea alba Nees & Mart.	1	NE	TRUE	trees	native	endemic	forest
Angiospermae	Lauraceae	Persea americana Mill.	2	NE	FALSE	trees	not native	not endemic	forest
Angiospermae	Lauraceae	Persea fulva L.E.Kopp	2	NE	FALSE	shrubs	native	endemic	forest
Angiospermae	Lauraceae	Persea willdenovii Kosterm.	12	LC	FALSE	trees	native	endemic	forest
Angiospermae	Lauraceae	Phyllostemonodaphne geminiflora (Mez) Kosterm.	7	LC	FALSE	trees	native	endemic	forest
Angiospermae	Lauraceae	Rhodostemonodaphne macrocalyx (Meisn.) Rohwer ex Madriñán	2	NE	FALSE	trees	native	endemic	forest
Angiospermae	Lecythidaceae	Cariniana estrellensis (Raddi) Kuntze	4	NE	TRUE	trees	native	not endemic	forest
Angiospermae	Lecythidaceae	Lecythis lanceolata Poir.	2	LC	TRUE	trees	native	endemic	forest
Angiospermae	Lecythidaceae	Lecythis pisonis Cambess.	1	NE	TRUE	trees	native	endemic	forest
Angiospermae	Lentibulariaceae	Utricularia geminiloba Benj.	1	NE	TRUE	herbs	native	endemic	grasslands
Angiospermae	Lentibulariaceae	Utricularia gibba L.	1	NE	TRUE	herbs	native	not endemic	grasslands
Angiospermae	Lentibulariaceae	Utricularia praelonga A.St.-Hil. & Girard	1	NE	TRUE	herbs	native	not endemic	no information
Angiospermae	Lentibulariaceae	Utricularia pubescens Sm.	4	NE	TRUE	herbs	native	not endemic	grasslands
Angiospermae	Lentibulariaceae	Utricularia reniformis A.St.-Hil.	14	NE	FALSE	herbs	native	endemic	grasslands
Angiospermae	Lentibulariaceae	Utricularia subulata L.	1	NE	FALSE	herbs	native	not endemic	grasslands
Angiospermae	Lentibulariaceae	Utricularia tricolor A.St.-Hil.	1	NE	TRUE	herbs	native	not endemic	forest
Angiospermae	Lentibulariaceae	Utricularia tridentata Sylvén	3	VU	TRUE	herbs	native	not endemic	grasslands
Angiospermae	Loasaceae	Aosa uleana (Urb. & Gilg) Weigend	5	CR	FALSE	herbs	native	endemic	forest
Angiospermae	Loasaceae	Blumenbachia eichleri Urb.	2	NT	FALSE	lianas	native	endemic	forest
Angiospermae	Loganiaceae	Spigelia amplexicaulis E.F.Guim. & Fontella	2	EN	TRUE	herbs	native	endemic	forest
Angiospermae	Loganiaceae	Spigelia laurina Cham. & Schltdl.	1	NE	TRUE	herbs	native	endemic	forest
Angiospermae	Loganiaceae	Spigelia scabra Cham. & Schltdl.	6	NE	FALSE	herbs	native	not endemic	forest
Angiospermae	Loganiaceae	Spigelia tetraptera Taub. ex L.B.Sm.	6	NE	FALSE	herbs	native	endemic	forest
Angiospermae	Loganiaceae	Strychnos nigricans Progel	3	LC	TRUE	lianas	native	endemic	forest
Angiospermae	Loranthaceae	Psittacanthus acinarius (Mart.) Mart.	1	LC	TRUE	herbs	native	not endemic	forest
Angiospermae	Loranthaceae	Psittacanthus brasiliensis (Desr.) G.Don	4	NE	FALSE	herbs	native	endemic	forest
Angiospermae	Loranthaceae	Struthanthus andrastylus Eichler	4	NE	FALSE	herbs	native	endemic	forest
Angiospermae	Loranthaceae	Struthanthus concinnus (Mart.) Mart.	8	NE	FALSE	herbs	native	endemic	forest
Angiospermae	Loranthaceae	Struthanthus marginatus (Desr.) Blume	2	NE	FALSE	herbs	native	not endemic	forest
Angiospermae	Loranthaceae	Struthanthus pentamerus Rizzini	4	NE	FALSE	herbs	native	endemic	forest
Angiospermae	Loranthaceae	Struthanthus staphylinus (Mart.) Mart.	2	NE	FALSE	herbs	native	endemic	forest
Angiospermae	Loranthaceae	Struthanthus syringifolius (Mart.) Mart.	1	NE	TRUE	herbs	native	not endemic	forest
Angiospermae	Loranthaceae	Struthanthus uraguensis (Hook. & Arn.) G.Don	3	NE	FALSE	herbs	native	not endemic	both
Angiospermae	Lythraceae	Cuphea calophylla Cham. & Schltdl.	5	NE	FALSE	subshrubs	native	not endemic	forest
Angiospermae	Lythraceae	Cuphea ingrata Cham. & Schltdl.	3	NE	FALSE	herbs	native	not endemic	forest
Angiospermae	Lythraceae	Cuphea racemosa (L. f.) Spreng.	1	NE	TRUE	herbs	native	not endemic	forest
Angiospermae	Lythraceae	Lafoensia pacari A.St.-Hil.	1	LC	NE	trees	native	not endemic	forest
Angiospermae	Lythraceae	Lafoensia vandelliana Cham. & Schltdl.	1	NE	TRUE	trees	native	not endemic	forest
Angiospermae	Magnoliaceae	Magnolia ovata (A.St.-Hil.) Spreng.	1	LC	FALSE	trees	native	endemic	forest
Angiospermae	Malpighiaceae	Alicia anisopetala (A.Juss.) W.R.Anderson	1	NE	FALSE	lianas	native	not endemic	forest
Angiospermae	Malpighiaceae	Banisteriopsis adenopoda (A.Juss.) B.Gates	2	NE	TRUE	lianas	native	endemic	forest
Angiospermae	Malpighiaceae	Banisteriopsis campestris (A.Juss.) Little	1	NE	TRUE	lianas	native	endemic	no information
Angiospermae	Malpighiaceae	Banisteriopsis scutellata (Griseb.) B.Gates	1	NE	NE	lianas	native	endemic	forest
Angiospermae	Malpighiaceae	Byrsonima correifolia A.Juss.	2	NE	FALSE	shrubs	native	endemic	forest
Angiospermae	Malpighiaceae	Byrsonima ligustrifolia A.Juss.	4	NE	FALSE	trees	native	endemic	forest
Angiospermae	Malpighiaceae	Byrsonima perseifolia Griseb.	1	NE	FALSE	trees	native	endemic	both
Angiospermae	Malpighiaceae	Byrsonima variabilis A.Juss.	2	LC	FALSE	trees	native	endemic	forest
Angiospermae	Malpighiaceae	Heteropterys intermedia (A.Juss.) Griseb.	1	NE	TRUE	lianas	native	not endemic	forest
Angiospermae	Malpighiaceae	Heteropterys trigoniifolia A.Juss.	1	LC	FALSE	lianas	native	endemic	forest
Angiospermae	Malpighiaceae	Niedenzuella acutifolia (Cav.) W.R.Anderson	12	NE	FALSE	lianas	native	not endemic	forest
Angiospermae	Malpighiaceae	Niedenzuella lucida (A.Juss.) W.R.Anderson	1	NE	TRUE	lianas	native	endemic	forest
Angiospermae	Malpighiaceae	Niedenzuella poeppigiana (A.Juss.) W.R.Anderson	1	LC	TRUE	lianas	native	not endemic	forest
Angiospermae	Malpighiaceae	Stigmaphyllon angustilobum A.Juss.	5	LC	TRUE	lianas	native	endemic	forest
Angiospermae	Malpighiaceae	Tetrapterys mucronata Cav.	1	NE	TRUE	lianas	native	no information	forest
Angiospermae	Malpighiaceae	Tetrapterys phlomoides (Spreng.) Nied.	8	NE	FALSE	lianas	native	not endemic	forest
Angiospermae	Malvaceae	Abutilon itatiaiae R.E.Fr.	3	NE	TRUE	shrubs	native	endemic	forest
Angiospermae	Malvaceae	Abutilon pedrae-brancae K.Schum.	1	NE	FALSE	shrubs	native	endemic	forest
Angiospermae	Malvaceae	Abutilon theophrasti Medik.	1	NE	FALSE	no information	not native	not endemic	no information
Angiospermae	Malvaceae	Callianthe bedfordiana (Hook.) Donnell	9	NE	FALSE	shrubs	native	endemic	both
Angiospermae	Malvaceae	Callianthe mourei (K. Schum) Donnel	1	NE	TRUE	shrubs	native	endemic	forest
Angiospermae	Malvaceae	Callianthe sellowiana (Klotzsch) Donnel	4	NE	FALSE	shrubs	native	endemic	forest
Angiospermae	Malvaceae	Eriotheca candolleana (K.Schum.) A.Robyns	2	NE	TRUE	trees	native	endemic	forest
Angiospermae	Malvaceae	Eriotheca pentaphylla (Vell. & K.Schum.) A.Robyns	2	NE	TRUE	trees	native	endemic	forest
Angiospermae	Malvaceae	Luehea speciosa Willd.	3	NE	TRUE	trees	not native	not endemic	forest
Angiospermae	Malvaceae	Luehea divaricata Mart. & Zucc.	1	NE	TRUE	trees	native	not endemic	no information
Angiospermae	Malvaceae	Pavonia communis A.St.-Hil.	1	NE	FALSE	shrubs	native	not endemic	forest
Angiospermae	Malvaceae	Pavonia sepium A.St.-Hil.	1	NE	FALSE	shrubs	native	not endemic	forest
Angiospermae	Malvaceae	Peltaea obsita (Mart. ex Colla) Krapov. & Cristóbal.	1	NE	TRUE	no information	native	not endemic	no information
Angiospermae	Malvaceae	Pseudobombax grandiflorum (Cav.) A.Robyns	2	LC	FALSE	trees	native	endemic	forest
Angiospermae	Malvaceae	Sida acuta Burm.f.	1	NE	TRUE	subshrubs	native	not endemic	forest
Angiospermae	Malvaceae	Sida planicaulis Cav.	1	NE	FALSE	subshrubs	native	not endemic	forest
Angiospermae	Malvaceae	Sida rhombifolia L.	2	NE	FALSE	subshrubs	native	not endemic	forest
Angiospermae	Malvaceae	Spirotheca rivieri (Decne.) Ulbr.	3	LC	TRUE	trees	native	endemic	forest
Angiospermae	Marantaceae	Ctenanthe casupoides Petersen	2	NE	FALSE	herbs	native	endemic	forest
Angiospermae	Marantaceae	Goeppertia arrabidae (Körn.) Borchs. & S. Suárez	3	NE	FALSE	herbs	native	endemic	forest
Angiospermae	Marantaceae	Goeppertia lietzei(É.Morren) Saka	1	NE	FALSE	herbs	native	endemic	forest
Angiospermae	Marantaceae	Goeppertia macilenta (Lindl.) Borchs. & S. Suárez	2	NE	FALSE	herbs	native	no information	forest
Angiospermae	Marantaceae	Goeppertia monophylla (Vell.) Borchs. & S.Suárez	3	NE	FALSE	herbs	native	endemic	forest
Angiospermae	Marantaceae	Goeppertia zebrina (Sims) Nees	1	NE	FALSE	herbs	native	endemic	forest
Angiospermae	Marantaceae	Saranthe gladioli (Jacob-Makoy) K.Schum.	1	NE	TRUE	herbs	native	endemic	forest
Angiospermae	Marantaceae	Stromanthe papillosa Petersen	2	NE	TRUE	herbs	native	endemic	forest
Angiospermae	Marantaceae	Stromanthe thalia (Vell.) J.M.A.Braga	11	NE	FALSE	herbs	native	endemic	forest
Angiospermae	Marantaceae	Stromanthe tonckat (Aubl.) Eichler	2	NE	FALSE	herbs	native	not endemic	forest
Angiospermae	Marcgraviaceae	Marcgravia polyantha Delpino	4	LC	FALSE	lianas	native	endemic	forest
Angiospermae	Marcgraviaceae	Schwartzia brasiliensis (Choisy) Bedell ex Gir.-Cañas	2	NE	TRUE	lianas	native	endemic	forest
Angiospermae	Melastomataceae	Acisanthera variabilis (Naud.) Triana	5	NE	TRUE	herbs	native	not endemic	forest
Angiospermae	Melastomataceae	Behuria parvifolia Cogn.	9	NE	FALSE	shrubs	native	endemic	grasslands
Angiospermae	Melastomataceae	Bertolonia mosenii Cogn.	8	NE	FALSE	herbs	native	endemic	forest
Angiospermae	Melastomataceae	Chaetogastra clinopodifolia DC.	7	NE	FALSE	herbs	native	endemic	forest
Angiospermae	Melastomataceae	Chaetogastra debilis Cham.	3	NE	TRUE	herbs	native	not endemic	grasslands
Angiospermae	Melastomataceae	Chaetogastra gracilis (Bonpl.) DC.	1	NE	TRUE	subshrubs	native	not endemic	grasslands
Angiospermae	Melastomataceae	Chaetostoma glaziovii Cogn.	28	NE	FALSE	subshrubs	native	endemic	grasslands
Angiospermae	Melastomataceae	Clidemia capitellata (Bonpl.) D.Don	1	NE	TRUE	shrubs	native	not endemic	forest
Angiospermae	Melastomataceae	Clidemia hirta (L.) D.Don	3	NE	FALSE	subshrubs	native	not endemic	forest
Angiospermae	Melastomataceae	Clidemia urceolata DC.	3	NE	TRUE	shrubs	native	not endemic	forest
Angiospermae	Melastomataceae	Henriettea glabra (Vell.) Penneys et al.	3	NE	TRUE	trees	native	endemic	forest
Angiospermae	Melastomataceae	Huberia nettoana Brade	9	NT	FALSE	trees	native	endemic	forest
Angiospermae	Melastomataceae	Lavoisiera imbricata (Thunb.) DC.	6	LC	FALSE	shrubs	native	endemic	grasslands
Angiospermae	Melastomataceae	Leandra acutiflora (Naudin) Cogn.	4	NE	FALSE	shrubs	native	endemic	forest
Angiospermae	Melastomataceae	Leandra amplexicaulis DC.	24	NE	FALSE	shrubs	native	endemic	forest
Angiospermae	Melastomataceae	Leandra angustifolia DC.	8	NE	FALSE	shrubs	native	endemic	forest
Angiospermae	Melastomataceae	Leandra aurea (Cham.) Cogn.	8	NE	FALSE	shrubs	native	not endemic	forest
Angiospermae	Melastomataceae	Leandra barbinervis (Cham. ex Triana) Cogn.	10	NE	FALSE	trees	native	endemic	grasslands
Angiospermae	Melastomataceae	Leandra carassana (DC.) Cogn.	42	NE	FALSE	shrubs	native	not endemic	both
Angiospermae	Melastomataceae	Leandra diffusa Cogn.	1	NE	TRUE	shrubs	native	endemic	forest
Angiospermae	Melastomataceae	Leandra eichleri Cogn.	7	NE	FALSE	shrubs	native	endemic	grasslands
Angiospermae	Melastomataceae	Leandra erostrata (DC.) Cogn.	4	NE	TRUE	subshrubs	native	not endemic	no information
Angiospermae	Melastomataceae	Leandra fallax (Cham.) Cogn.	1	NE	TRUE	shrubs	native	endemic	forest
Angiospermae	Melastomataceae	Leandra foveolata (DC.) Cogn.	17	NE	FALSE	shrubs	native	not endemic	forest
Angiospermae	Melastomataceae	Leandra hirta Raddi	8	NE	FALSE	shrubs	native	endemic	forest
Angiospermae	Melastomataceae	Leandra hirtella Cogn.	5	NE	FALSE	shrubs	native	endemic	forest
Angiospermae	Melastomataceae	Leandra itatiaiae (Wawra) Cogn.	12	NE	FALSE	shrubs	native	endemic	grasslands
Angiospermae	Melastomataceae	Leandra laevigata (Triana) Cogn.	4	NE	TRUE	shrubs	native	endemic	forest
Angiospermae	Melastomataceae	Leandra markgrafii Brade	1	NE	TRUE	shrubs	native	endemic	grasslands
Angiospermae	Melastomataceae	Leandra melastomoides Raddi	7	NE	FALSE	shrubs	native	not endemic	forest
Angiospermae	Melastomataceae	Leandra multiplinervis (Naudin) Cogn.	9	NE	FALSE	shrubs	native	not endemic	forest
Angiospermae	Melastomataceae	Leandra neurotricha Cogn.	3	NE	FALSE	shrubs	native	endemic	grasslands
Angiospermae	Melastomataceae	Leandra nianga (DC.) Cogn.	3	NE	FALSE	shrubs	native	endemic	forest
Angiospermae	Melastomataceae	Leandra pallida Cogn.	11	NE	FALSE	subshrubs	native	endemic	grasslands
Angiospermae	Melastomataceae	Leandra purpurascens (DC.) Cogn.	20	NE	FALSE	shrubs	native	endemic	forest
Angiospermae	Melastomataceae	Leandra purpureovillosa Hoehne	5	NE	FALSE	shrubs	native	endemic	grasslands
Angiospermae	Melastomataceae	Leandra quinquedentata (DC.) Cogn.	11	NE	FALSE	shrubs	native	endemic	forest
Angiospermae	Melastomataceae	Leandra regnellii (Triana) Cogn.	1	NE	TRUE	shrubs	native	not endemic	forest
Angiospermae	Melastomataceae	Leandra reversa (DC.) Cogn.	1	NE	FALSE	shrubs	native	not endemic	forest
Angiospermae	Melastomataceae	Leandra salicina (DC.) Cogn.	4	NE	FALSE	subshrubs	native	endemic	forest
Angiospermae	Melastomataceae	Leandra santos-limae Brade	2	NE	TRUE	shrubs	native	endemic	forest
Angiospermae	Melastomataceae	Leandra sericea DC.	11	NE	FALSE	shrubs	native	endemic	forest
Angiospermae	Melastomataceae	Leandra strigilliflora (Naudin) Cogn.	1	NE	FALSE	shrubs	native	endemic	forest
Angiospermae	Melastomataceae	Leandra sulfurea (Naudin) Cogn.	43	NE	FALSE	shrubs	native	endemic	grasslands
Angiospermae	Melastomataceae	Leandra thyrsiflora Markgr. ex Pilg.	5	NE	FALSE	shrubs	native	endemic	grasslands
Angiospermae	Melastomataceae	Leandra umbellata DC.	7	NE	TRUE	shrubs	native	endemic	forest
Angiospermae	Melastomataceae	Leandra vesiculosa Cogn.	13	NE	FALSE	shrubs	native	endemic	forest
Angiospermae	Melastomataceae	Leandra xanthocoma (Naudin) Cogn.	2	NE	TRUE	shrubs	native	endemic	forest
Angiospermae	Melastomataceae	Leandra xanthostachya Cogn.	16	NE	FALSE	shrubs	native	endemic	forest
Angiospermae	Melastomataceae	Meriania claussenii (Naudin) Triana	14	NE	FALSE	trees	native	endemic	forest
Angiospermae	Melastomataceae	Miconia albicans (Sw.) Triana	3	NE	FALSE	shrubs	native	not endemic	forest
Angiospermae	Melastomataceae	Miconia budlejoides Triana	6	NE	FALSE	trees	native	endemic	forest
Angiospermae	Melastomataceae	Miconia castaneiflora Naudin	15	NE	FALSE	trees	native	endemic	forest
Angiospermae	Melastomataceae	Miconia cinerascens Miq.	11	NE	FALSE	trees	native	not endemic	both
Angiospermae	Melastomataceae	Miconia cinnamomifolia (DC.) Naudin	6	NE	TRUE	trees	native	endemic	forest
Angiospermae	Melastomataceae	Miconia fasciculata Gardner	3	LC	FALSE	trees	native	endemic	forest
Angiospermae	Melastomataceae	Miconia formosa Cogn.	2	NE	FALSE	trees	native	endemic	forest
Angiospermae	Melastomataceae	Miconia hyemalis A.St.-Hil. & Naudin	2	NE	TRUE	shrubs	native	not endemic	forest
Angiospermae	Melastomataceae	Miconia ibaguensis (Bonpl.) Triana	3	NE	FALSE	trees	native	endemic	forest
Angiospermae	Melastomataceae	Miconia inconspicua Miq.	8	NE	FALSE	trees	native	endemic	forest
Angiospermae	Melastomataceae	Miconia latecrenata (DC.) Naudin	1	NE	FALSE	trees	native	endemic	forest
Angiospermae	Melastomataceae	Miconia ligustroides (DC.) Naudin	13	NE	FALSE	shrubs	native	endemic	forest
Angiospermae	Melastomataceae	Miconia longicuspis Cogn.	3	NT	FALSE	trees	native	endemic	forest
Angiospermae	Melastomataceae	Miconia paniculata (DC.) Naudin	7	NE	FALSE	trees	native	endemic	forest
Angiospermae	Melastomataceae	Miconia petropolitana Cogn.	18	NE	FALSE	trees	native	no information	forest
Angiospermae	Melastomataceae	Miconia prasina (Sw.) DC.	4	NE	FALSE	trees	native	not endemic	forest
Angiospermae	Melastomataceae	Miconia pusilliflora (DC.) Naudin	14	NE	FALSE	trees	native	not endemic	forest
Angiospermae	Melastomataceae	Miconia robusta Cogn.	9	NE	FALSE	trees	native	endemic	forest
Angiospermae	Melastomataceae	Miconia sellowiana Naudin	7	NE	FALSE	trees	native	endemic	forest
Angiospermae	Melastomataceae	Miconia setosociliata Cogn.	2	VU	TRUE	trees	native	endemic	forest
Angiospermae	Melastomataceae	Miconia shepherdii R.Goldenb. & Reginato	2	NE	TRUE	trees	native	endemic	forest
Angiospermae	Melastomataceae	Miconia theaezans (Bonpl.) Cogn.	25	NE	FALSE	shrubs	native	not endemic	forest
Angiospermae	Melastomataceae	Miconia tristis Spring	16	NE	FALSE	shrubs	native	not endemic	forest
Angiospermae	Melastomataceae	Miconia urophylla DC.	8	NE	FALSE	trees	native	endemic	forest
Angiospermae	Melastomataceae	Miconia valtheri Naudin	10	NE	FALSE	trees	native	endemic	forest
Angiospermae	Melastomataceae	Miconia willdenowii Klotzsch ex Naudin	2	LC	FALSE	trees	native	endemic	forest
Angiospermae	Melastomataceae	Microlicia isophylla DC.	7	NE	FALSE	herbs	native	endemic	both
Angiospermae	Melastomataceae	Microlicia serpyllifolia D.Don	1	NE	TRUE	shrubs	native	endemic	grasslands
Angiospermae	Melastomataceae	Ossaea confertiflora (DC.) Triana	2	NE	FALSE	shrubs	native	endemic	forest
Angiospermae	Melastomataceae	Ossaea meridionalis D' El Rei Souza	1	NE	TRUE	shrubs	native	not endemic	forest
Angiospermae	Melastomataceae	Ossaea sanguinea Cogn.	3	NE	TRUE	shrubs	native	not endemic	forest
Angiospermae	Melastomataceae	Pleiochiton blepharodes (DC.) Reginato et al.	16	LC	FALSE	lianas	native	endemic	forest
Angiospermae	Melastomataceae	Pleroma aemulum (Schrank et Mart ex DC.) Triana	1	NE	FALSE	subshrubs	native	endemic	forest
Angiospermae	Melastomataceae	Pleroma arboreum Gardner	9	NE	TRUE	trees	native	endemic	forest
Angiospermae	Melastomataceae	Pleroma cleistoflorum (Ule) P.J.F. Guim., Oliveira da Silva & Michelang.	10	NE	FALSE	subshrubs	native	endemic	grasslands
Angiospermae	Melastomataceae	Pleroma echinatum Gardner	9	NE	FALSE	shrubs	native	endemic	forest
Angiospermae	Melastomataceae	Pleroma fissinervium Schrank et Mart. ex DC.	5	NE	FALSE	trees	native	endemic	forest
Angiospermae	Melastomataceae	Pleroma fothergillii (Schrank et Mat. ex DC.) Triana	23	NE	FALSE	shrubs	native	endemic	forest
Angiospermae	Melastomataceae	Pleroma foveolatum (Naudin) Triana	18	NE	FALSE	shrubs	native	endemic	both
Angiospermae	Melastomataceae	Pleroma frigidulum (Schrank et Mart. ex DC.) Triana	4	NE	FALSE	shrubs	native	endemic	both
Angiospermae	Melastomataceae	Pleroma granulosum (Desr.) D. Don	3	NE	FALSE	shrubs	native	endemic	forest
Angiospermae	Melastomataceae	Pleroma heteromallum (D. Don) D.Don	7	NE	FALSE	shrubs	native	endemic	forest
Angiospermae	Melastomataceae	Pleroma hospitum (Schrank et Mart. ex DC.) Triana	31	NE	FALSE	shrubs	native	endemic	both
Angiospermae	Melastomataceae	Pleroma martiale (Cham.) Triana	7	NE	FALSE	shrubs	native	not endemic	forest
Angiospermae	Melastomataceae	Pleroma mutabile (Vell.) Triana	6	NE	FALSE	trees	native	endemic	forest
Angiospermae	Melastomataceae	Pleroma semidecandrum (Schrank et Mart. ex DC.) Triana	1	NE	TRUE	shrubs	native	endemic	forest
Angiospermae	Melastomataceae	Tibouchina cerastifolia Cogn.	3	NE	TRUE	shrubs	native	endemic	forest
Angiospermae	Melastomataceae	Tibouchina cordifolia Cogn.	2	NE	TRUE	shrubs	native	endemic	grasslands
Angiospermae	Melastomataceae	Tibouchina estrellensis (Raddi) Cogn.	14	NE	FALSE	trees	native	endemic	forest
Angiospermae	Melastomataceae	Tibouchina herbacea (DC.) Cogn.	1	NE	TRUE	herbs	native	not endemic	forest
Angiospermae	Melastomataceae	Tibouchina itatiaiae Cogn.	12	NE	FALSE	shrubs	native	endemic	grasslands
Angiospermae	Melastomataceae	Tibouchina kuhlmannii Brade	5	NE	TRUE	shrubs	native	endemic	grasslands
Angiospermae	Melastomataceae	Tibouchina martiusiana (DC.) Cogn.	1	NE	TRUE	shrubs	native	endemic	forest
Angiospermae	Melastomataceae	Tibouchina minor Cogn.	3	NE	TRUE	herbs	native	endemic	forest
Angiospermae	Melastomataceae	Tibouchina mosenii Cogn.	12	NE	FALSE	shrubs	native	endemic	forest
Angiospermae	Melastomataceae	Tibouchina pulchra Cogn.	1	NE	FALSE	trees	native	endemic	forest
Angiospermae	Melastomataceae	Tibouchina schenckii Cogn.	3	NT	FALSE	shrubs	native	endemic	forest
Angiospermae	Melastomataceae	Tibouchina sebastianopolitana Cogn.	6	NE	FALSE	herbs	native	endemic	forest
Angiospermae	Melastomataceae	Tibouchina sellowiana Cogn.	4	NE	FALSE	trees	native	endemic	forest
Angiospermae	Melastomataceae	Tibouchina urbanii Cogn.	1	NE	TRUE	subshrubs	native	not endemic	forest
Angiospermae	Melastomataceae	Trembleya parviflora (D.Don) Cogn.	15	NE	FALSE	shrubs	native	endemic	forest
Angiospermae	Melastomataceae	Trembleya phlogiformis DC.	2	LC	TRUE	subshrubs	native	endemic	grasslands
Angiospermae	Meliaceae	Cabralea canjerana (Vell.) Mart.	31	NE	FALSE	trees	native	not endemic	forest
Angiospermae	Meliaceae	Cedrela fissilis Vell.	6	VU	FALSE	trees	native	not endemic	forest
Angiospermae	Meliaceae	Guarea macrophylla Vahl	8	NE	FALSE	trees	native	not endemic	forest
Angiospermae	Meliaceae	Trichilia emarginata (Turcz.) C.DC.	1	LC	FALSE	trees	native	endemic	forest
Angiospermae	Meliaceae	Trichilia pallens C.DC.	13	LC	FALSE	trees	native	endemic	forest
Angiospermae	Menispermaceae	Abuta selloana Eichler	1	LC	FALSE	lianas	native	endemic	forest
Angiospermae	Menispermaceae	Cissampelos andromorpha DC.	4	NE	FALSE	lianas	native	not endemic	forest
Angiospermae	Menispermaceae	Disciphania hernandia (Vell.) Barneby	1	DD	FALSE	lianas	native	endemic	forest
Angiospermae	Menispermaceae	Odontocarya vitis (Vell.) J.M.A.Braga	6	LC	FALSE	lianas	native	endemic	forest
Angiospermae	Monimiaceae	Macropeplus dentatus (Perkins) I.Santos & Peixoto	2	NE	TRUE	trees	native	endemic	grasslands
Angiospermae	Monimiaceae	Mollinedia acutissima Perkins	2	NE	FALSE	trees	native	endemic	forest
Angiospermae	Monimiaceae	Mollinedia argyrogyna Perkins	2	LC	FALSE	trees	native	endemic	forest
Angiospermae	Monimiaceae	Mollinedia clavigera Tul.	3	NE	FALSE	trees	native	endemic	forest
Angiospermae	Monimiaceae	Mollinedia engleriana Perkins	1	LC	NE	trees	native	endemic	forest
Angiospermae	Monimiaceae	Mollinedia gilgiana Perkins	4	LC	FALSE	trees	native	endemic	forest
Angiospermae	Monimiaceae	Mollinedia ovata Ruiz & Pav.	1	LC	TRUE	trees	native	not endemic	forest
Angiospermae	Monimiaceae	Mollinedia schottiana (Spreng.) Perkins	18	NE	FALSE	shrubs	native	endemic	forest
Angiospermae	Moraceae	Dorstenia bowmanniana Baker	3	NE	FALSE	herbs	native	endemic	forest
Angiospermae	Moraceae	Dorstenia dolichocaula Pilg.	21	NE	FALSE	herbs	native	endemic	forest
Angiospermae	Moraceae	Ficus adhatodifolia Schott in Spreng.	1	NE	FALSE	trees	native	not endemic	forest
Angiospermae	Moraceae	Ficus arpazusa Casar.	1	NE	FALSE	trees	native	not endemic	forest
Angiospermae	Moraceae	Ficus luschnathiana (Miq.) Miq.	11	NE	FALSE	trees	native	not endemic	forest
Angiospermae	Moraceae	Ficus organensis (Miq.) Miq.	3	NE	FALSE	trees	native	endemic	forest
Angiospermae	Moraceae	Sorocea bonplandii (Baill.) W.C.Burger et al.	14	NE	FALSE	trees	native	not endemic	forest
Angiospermae	Myristicaceae	Virola bicuhyba (Schott ex Spreng.) Warb.	4	EN	FALSE	trees	native	endemic	forest
Angiospermae	Myristicaceae	Virola gardneri (A.DC.) Warb.	2	NE	TRUE	trees	native	endemic	forest
Angiospermae	Myrtaceae	Calyptranthes aromatica A.St.-Hil.	1	NE	FALSE	trees	native	endemic	forest
Angiospermae	Myrtaceae	Calyptranthes grammica (Spreng.) D.Legrand	17	NE	FALSE	trees	native	endemic	forest
Angiospermae	Myrtaceae	Calyptranthes grandifolia O.Berg	4	NE	FALSE	trees	native	endemic	forest
Angiospermae	Myrtaceae	Calyptranthes solitaria Sobral, Aguiar & Antunes	1	NE	FALSE	trees	native	endemic	forest
Angiospermae	Myrtaceae	Campomanesia guaviroba (DC.) Kiaersk.	9	NE	FALSE	trees	native	not endemic	forest
Angiospermae	Myrtaceae	Campomanesia hirsuta Gardner	2	EN	FALSE	trees	native	endemic	forest
Angiospermae	Myrtaceae	Campomanesia phaea (O.Berg) Landrum	3	LC	FALSE	trees	native	endemic	forest
Angiospermae	Myrtaceae	Eugenia adenantha O.Berg	1	NE	TRUE	trees	native	endemic	forest
Angiospermae	Myrtaceae	Eugenia cerasiflora Miq.	3	LC	TRUE	trees	native	endemic	forest
Angiospermae	Myrtaceae	Eugenia chlorophylla O.Berg	2	NE	FALSE	trees	native	endemic	forest
Angiospermae	Myrtaceae	Eugenia dodonaeifolia Cambess.	3	NE	FALSE	trees	native	endemic	forest
Angiospermae	Myrtaceae	Eugenia excelsa O.Berg	2	LC	FALSE	trees	native	not endemic	forest
Angiospermae	Myrtaceae	Eugenia expansa Spring ex Mart.	1	NE	FALSE	shrubs	native	endemic	forest
Angiospermae	Myrtaceae	Eugenia fusca O.Berg	1	NE	FALSE	trees	native	endemic	forest
Angiospermae	Myrtaceae	Eugenia handroi (Mattos) Mattos	3	NE	TRUE	trees	native	endemic	forest
Angiospermae	Myrtaceae	Eugenia hiemalis Cambess.	2	LC	FALSE	trees	native	not endemic	forest
Angiospermae	Myrtaceae	Eugenia involucrata DC.	1	NE	TRUE	trees	native	not endemic	forest
Angiospermae	Myrtaceae	Eugenia ligustrina (Sw.) Willd.	1	NE	TRUE	trees	native	endemic	forest
Angiospermae	Myrtaceae	Eugenia longipetiolata Mattos	1	NE	TRUE	trees	native	endemic	forest
Angiospermae	Myrtaceae	Eugenia mosenii (Kausel) Sobral	4	NE	FALSE	trees	native	endemic	forest
Angiospermae	Myrtaceae	Eugenia puberula Nied.	2	NE	FALSE	trees	native	endemic	forest
Angiospermae	Myrtaceae	Eugenia pyriformis Cambess.	1	NE	TRUE	shrubs	native	not endemic	no information
Angiospermae	Myrtaceae	Eugenia rostrata O.Berg	2	NE	TRUE	trees	native	endemic	forest
Angiospermae	Myrtaceae	Eugenia subavenia O.Berg	1	NE	FALSE	trees	native	endemic	forest
Angiospermae	Myrtaceae	Eugenia subglomerata (Kuntze) Sobral	4	NE	FALSE	trees	native	no information	forest
Angiospermae	Myrtaceae	Eugenia subterminalis DC.	2	LC	FALSE	trees	native	endemic	forest
Angiospermae	Myrtaceae	Eugenia subundulata Kiaersk.	1	NE	FALSE	trees	native	endemic	forest
Angiospermae	Myrtaceae	Eugenia supraaxillaris Spring	1	NE	TRUE	trees	native	endemic	forest
Angiospermae	Myrtaceae	Eugenia uniflora L.	2	NE	FALSE	shrubs	native	not endemic	forest
Angiospermae	Myrtaceae	Eugenia widgrenii Sond. ex O.Berg	3	NE	FALSE	trees	native	endemic	forest
Angiospermae	Myrtaceae	Marlierea excoriata Mart.	7	NE	FALSE	trees	native	endemic	forest
Angiospermae	Myrtaceae	Marlierea laevigata (DC.) Kiaersk.	1	NE	FALSE	trees	native	no information	forest
Angiospermae	Myrtaceae	Melaleuca citrina (Curtis) Dum.Cours.	1	NE	TRUE	trees	not native	not endemic	forest
Angiospermae	Myrtaceae	Myrceugenia acutata D.Legrand	2	NE	FALSE	trees	native	endemic	forest
Angiospermae	Myrtaceae	Myrceugenia alpigena (DC.) Landrum	32	LC	FALSE	trees	native	endemic	both
Angiospermae	Myrtaceae	Myrceugenia bracteosa (DC.) D.Legrand & Kausel	5	EN	FALSE	trees	native	endemic	both
Angiospermae	Myrtaceae	Myrceugenia campestris (DC.) D.Legrand & Kausel	2	LC	FALSE	trees	native	endemic	forest
Angiospermae	Myrtaceae	Myrceugenia cucullata D.Legrand	5	NE	FALSE	trees	native	endemic	both
Angiospermae	Myrtaceae	Myrceugenia franciscensis (O.Berg) Landrum	1	EN	FALSE	trees	native	endemic	forest
Angiospermae	Myrtaceae	Myrceugenia hamoniana (Mattos) Sobral	1	NE	FALSE	shrubs	native	endemic	grasslands
Angiospermae	Myrtaceae	Myrceugenia miersiana (Gardner) D.Legrand & Kausel	14	LC	FALSE	trees	native	endemic	forest
Angiospermae	Myrtaceae	Myrceugenia ovalifolia (O.Berg) Landrum	2	NE	FALSE	trees	native	endemic	forest
Angiospermae	Myrtaceae	Myrceugenia regnelliana (O.Berg) D.Legrand & Kausel	3	NE	FALSE	shrubs	native	endemic	both
Angiospermae	Myrtaceae	Myrceugenia rufescens (DC.) D.Legrand & Kausel	1	LC	FALSE	trees	native	endemic	no information
Angiospermae	Myrtaceae	Myrcia aethusa (O.Berg) N.Silveira	3	NE	FALSE	trees	native	endemic	forest
Angiospermae	Myrtaceae	Myrcia amazonica DC.	2	NE	TRUE	trees	native	endemic	forest
Angiospermae	Myrtaceae	Myrcia anacardiifolia Gardner	1	NE	FALSE	trees	native	endemic	forest
Angiospermae	Myrtaceae	Myrcia antonia (O.Berg) Mazine	2	NE	FALSE	trees	native	endemic	forest
Angiospermae	Myrtaceae	Myrcia coelosepala Kiaersk.	1	NE	TRUE	trees	native	endemic	no information
Angiospermae	Myrtaceae	Myrcia diaphana (O.Berg) N.Silveira	2	VU	FALSE	trees	native	endemic	forest
Angiospermae	Myrtaceae	Myrcia eriocalyx DC.	1	NE	FALSE	trees	native	endemic	grasslands
Angiospermae	Myrtaceae	Myrcia eriopus DC.	14	LC	FALSE	trees	native	endemic	forest
Angiospermae	Myrtaceae	Myrcia glazioviana Kiaersk.	1	NE	TRUE	trees	native	endemic	grasslands
Angiospermae	Myrtaceae	Myrcia grandifolia Cambess.	5	NE	FALSE	trees	native	endemic	forest
Angiospermae	Myrtaceae	Myrcia guianensis (Aubl.) DC.	15	LC	FALSE	trees	native	endemic	forest
Angiospermae	Myrtaceae	Myrcia hartwegiana (O.Berg) Kiaersk.	1	NE	NE	trees	native	endemic	grasslands
Angiospermae	Myrtaceae	Myrcia laruotteana Cambess.	1	NE	FALSE	trees	native	not endemic	forest
Angiospermae	Myrtaceae	Myrcia laxiflora Cambess.	6	NE	FALSE	trees	native	endemic	forest
Angiospermae	Myrtaceae	Myrcia lineata (O.Berg) Nied.	2	EN	TRUE	trees	native	endemic	forest
Angiospermae	Myrtaceae	Myrcia montana Cambess.	4	NE	FALSE	trees	native	endemic	forest
Angiospermae	Myrtaceae	Myrcia multiflora (Lam.) DC.	3	NE	FALSE	trees	native	not endemic	forest
Angiospermae	Myrtaceae	Myrcia plusiantha Kiaersk.	1	NT	TRUE	trees	native	endemic	forest
Angiospermae	Myrtaceae	Myrcia pubiflora DC.	2	NE	FALSE	trees	native	endemic	forest
Angiospermae	Myrtaceae	Myrcia pubipetala Miq.	7	LC	FALSE	trees	native	endemic	forest
Angiospermae	Myrtaceae	Myrcia reticulata Cambess.	13	NE	FALSE	trees	native	endemic	forest
Angiospermae	Myrtaceae	Myrcia retorta Cambess.	2	NE	FALSE	trees	native	endemic	forest
Angiospermae	Myrtaceae	Myrcia spectabilis DC.	1	NE	FALSE	trees	native	endemic	forest
Angiospermae	Myrtaceae	Myrcia splendens (Sw.) DC.	62	NE	FALSE	trees	native	endemic	forest
Angiospermae	Myrtaceae	Myrcia subcordata DC.	3	NE	FALSE	trees	native	endemic	forest
Angiospermae	Myrtaceae	Myrcia tenuivenosa Kiaersk.	13	NE	FALSE	trees	native	endemic	forest
Angiospermae	Myrtaceae	Myrciaria floribunda (H.West ex Willd.) O.Berg	9	LC	FALSE	trees	native	not endemic	forest
Angiospermae	Myrtaceae	Neomitranthes glomerata (D.Legrand) D.Legrand	3	LC	FALSE	trees	native	endemic	forest
Angiospermae	Myrtaceae	Pimenta pseudocaryophyllus (Gomes) Landrum	5	NE	FALSE	trees	native	endemic	both
Angiospermae	Myrtaceae	Plinia rivularis (Cambess.) Rotman	2	NE	TRUE	trees	native	not endemic	forest
Angiospermae	Myrtaceae	Psidium cattleianum Sabine	6	NE	FALSE	trees	native	no information	forest
Angiospermae	Myrtaceae	Psidium guineense Sw.	1	NE	FALSE	trees	native	not endemic	forest
Angiospermae	Myrtaceae	Psidium myrtoides O.Berg	3	NE	FALSE	trees	native	endemic	forest
Angiospermae	Myrtaceae	Psidium ovale (Spreng.) Burret	2	LC	FALSE	trees	native	endemic	forest
Angiospermae	Myrtaceae	Siphoneugena densiflora O.Berg	1	LC	TRUE	trees	native	endemic	forest
Angiospermae	Myrtaceae	Siphoneugena kuhlmannii Mattos	4	VU	FALSE	trees	native	endemic	forest
Angiospermae	Myrtaceae	Syncarpia laurifolia Ten.	1	NE	TRUE	no information	not native	not endemic	forest
Angiospermae	Myrtaceae	Syzygium jambos (L.) Alston	4	NE	FALSE	trees	not native	not endemic	forest
Angiospermae	Nyctaginaceae	Guapira nitida (Mart. ex J.A.Schmidt) Lundell	1	LC	FALSE	trees	native	endemic	forest
Angiospermae	Nyctaginaceae	Guapira opposita (Vell.) Reitz	5	NE	FALSE	trees	native	not endemic	forest
Angiospermae	Nyctaginaceae	Neea verticillata Ruiz & Pav.	5	LC	TRUE	shrubs	native	not endemic	forest
Angiospermae	Ochnaceae	Ouratea campos-portoi Sleumer	4	NE	FALSE	shrubs	native	endemic	forest
Angiospermae	Ochnaceae	Ouratea parviflora (A.DC.) Baill.	10	NE	FALSE	shrubs	native	endemic	forest
Angiospermae	Ochnaceae	Ouratea parvifolia (A.St.-Hil.) Engl.	1	NE	TRUE	shrubs	native	endemic	forest
Angiospermae	Ochnaceae	Ouratea semiserrata (Mart. & Nees) Engl.	6	NE	FALSE	trees	native	endemic	both
Angiospermae	Ochnaceae	Ouratea vaccinioides (A.St.-Hil. & Tul.) Engl.	3	NE	TRUE	trees	native	endemic	forest
Angiospermae	Ochnaceae	Sauvagesia erecta L.	2	NE	FALSE	herbs	native	not endemic	no information
Angiospermae	Ochnaceae	Sauvagesia vellozii (Vell. ex A.St.-Hil.) Sastre	6	NE	FALSE	herbs	native	endemic	forest
Angiospermae	Olacaceae	Jasminum elongatum (P.J.Bergius) Willd.	1	NE	TRUE	lianas	not native	not endemic	forest
Angiospermae	Olacaceae	Ligustrum nepalense Wall.	1	NE	FALSE	shrubs	not native	not endemic	forest
Angiospermae	Onagraceae	Fuchsia campos-portoi Pilg. & Schulze-Menz	17	NE	FALSE	shrubs	native	endemic	both
Angiospermae	Onagraceae	Fuchsia regia (Vell.) Munz	34	LC	FALSE	shrubs	native	not endemic	both
Angiospermae	Orchidaceae	Acianthera capanemae (Barb.Rodr.) Pridgeon & M.W.Chase	3	NE	FALSE	herbs	native	endemic	forest
Angiospermae	Orchidaceae	Acianthera cryptophoranthoides (Loefgr.) F.Barros	2	NE	FALSE	herbs	native	endemic	forest
Angiospermae	Orchidaceae	Acianthera luteola (Lindl.) Pridgeon & M.W.Chase	2	NE	TRUE	herbs	native	not endemic	forest
Angiospermae	Orchidaceae	Acianthera prolifera (Herb. ex Lindl.) Pridgeon & M.W.Chase	1	NE	TRUE	herbs	native	not endemic	no information
Angiospermae	Orchidaceae	Acianthera saundersiana (Rchb.f.) Pridgeon & M.W.Chase	4	NE	FALSE	herbs	native	not endemic	forest
Angiospermae	Orchidaceae	Acianthera sonderiana (Rchb.f.) Pridgeon & M.W.Chase	1	NE	FALSE	herbs	native	endemic	grasslands
Angiospermae	Orchidaceae	Acianthera spilantha (Barb.Rodr.) Luer	1	NE	TRUE	herbs	native	endemic	forest
Angiospermae	Orchidaceae	Acianthera tricarinata (Poepp. & Endl.) Pridgeon & M.W.Chase	2	LC	TRUE	herbs	native	not endemic	forest
Angiospermae	Orchidaceae	Anathallis adenochila (Loefgr.) F.Barros	3	LC	FALSE	herbs	native	endemic	forest
Angiospermae	Orchidaceae	Anathallis dryadum (Schltr.) F.Barros	1	NE	TRUE	herbs	native	endemic	forest
Angiospermae	Orchidaceae	Anathallis linearifolia (Cogn.) Pridgeon & M.W.Chase	3	NE	TRUE	herbs	native	not endemic	forest
Angiospermae	Orchidaceae	Anathallis radialis (Porto & Brade) Pridgeon & M.W.Chase	1	NT	TRUE	herbs	native	endemic	forest
Angiospermae	Orchidaceae	Anathallis rubens (Lindl.) Pridgeon & M.W.Chase	4	NE	FALSE	herbs	native	not endemic	forest
Angiospermae	Orchidaceae	Anathallis sclerophylla (Lindl.) Pridgeon & M.W.Chase	3	NE	FALSE	herbs	native	endemic	forest
Angiospermae	Orchidaceae	Anathallis tigridens (Loefgr.) F.Barros & Barberena	1	VU	TRUE	herbs	native	endemic	forest
Angiospermae	Orchidaceae	Aspidogyne bidentifera (Schltr.) Garay	2	NE	FALSE	herbs	native	not endemic	forest
Angiospermae	Orchidaceae	Aspidogyne commelinoides (Barb.Rodr.) Garay	6	LC	FALSE	herbs	native	endemic	forest
Angiospermae	Orchidaceae	Aspidogyne lindleyana (Cogn.) Garay	2	NE	TRUE	herbs	native	not endemic	forest
Angiospermae	Orchidaceae	Barbosella gardneri (Lindl.) Schltr.	1	NE	TRUE	herbs	native	endemic	forest
Angiospermae	Orchidaceae	Bifrenaria harrisoniae (Hook.) Rchb.f.	2	LC	FALSE	herbs	native	endemic	forest
Angiospermae	Orchidaceae	Bifrenaria racemosa (Hook.) Lindl.	1	LC	TRUE	herbs	native	endemic	forest
Angiospermae	Orchidaceae	Bifrenaria stefanae V.P.Castro	3	NE	TRUE	herbs	native	endemic	forest
Angiospermae	Orchidaceae	Bifrenaria vitellina (Lindl.) Lindl.	2	NE	FALSE	herbs	native	endemic	forest
Angiospermae	Orchidaceae	Brasiliorchis barbosae (Loefgr.) R.B.Singer et al.	3	NE	FALSE	herbs	native	endemic	forest
Angiospermae	Orchidaceae	Brasiliorchis gracilis (Lodd.) R.B.Singer et al.	1	NE	TRUE	herbs	native	endemic	forest
Angiospermae	Orchidaceae	Brasiliorchis marginata (Lindl.) R.B.Singer et al.	1	NE	TRUE	herbs	native	endemic	no information
Angiospermae	Orchidaceae	Brasiliorchis picta (Hook.) R.B.Singer et al.	5	NE	FALSE	herbs	native	not endemic	forest
Angiospermae	Orchidaceae	Brasiliorchis ubatubana (Hoehne) R.B.Singer et al.	1	NE	TRUE	herbs	native	endemic	no information
Angiospermae	Orchidaceae	Bulbophyllum atropurpureum Barb.Rodr.	2	NE	FALSE	herbs	native	endemic	forest
Angiospermae	Orchidaceae	Bulbophyllum exaltatum Lindl.	3	LC	FALSE	herbs	native	not endemic	forest
Angiospermae	Orchidaceae	Bulbophyllum granulosum Barb.Rodr.	1	NE	TRUE	herbs	native	endemic	no information
Angiospermae	Orchidaceae	Bulbophyllum micranthum Barb.Rodr.	1	NE	TRUE	herbs	native	endemic	forest
Angiospermae	Orchidaceae	Bulbophyllum napellii Lindl.	2	NE	FALSE	herbs	native	endemic	forest
Angiospermae	Orchidaceae	Bulbophyllum regnellii Rchb.f.	3	NE	TRUE	herbs	native	not endemic	forest
Angiospermae	Orchidaceae	Camaridium ochroleucum Lindl.	1	NE	FALSE	herbs	native	not endemic	forest
Angiospermae	Orchidaceae	Camaridium vestitum (Sw.) Lindl.	1	NE	TRUE	herbs	native	not endemic	forest
Angiospermae	Orchidaceae	Campylocentrum calostachyum (Barb. Rodr.) Cogn.	2	NE	TRUE	herbs	native	endemic	forest
Angiospermae	Orchidaceae	Campylocentrum itatiaiae E. Pessoa & M. Alves	1	NE	TRUE	herbs	native	endemic	forest
Angiospermae	Orchidaceae	Campylocentrum ornithorrhynchum (Lindl.) Rolfe	5	NE	FALSE	herbs	native	endemic	forest
Angiospermae	Orchidaceae	Campylocentrum spannagelii Hoehne	8	NE	FALSE	herbs	native	endemic	forest
Angiospermae	Orchidaceae	Capanemia gehrtii Hoehne	1	LC	FALSE	herbs	native	endemic	forest
Angiospermae	Orchidaceae	Cattleya bicolor Lindl.	2	NT	TRUE	herbs	native	endemic	forest
Angiospermae	Orchidaceae	Cattleya crispa Lindl.	1	NE	TRUE	herbs	native	endemic	forest
Angiospermae	Orchidaceae	Cattleya itatatiaya C. Porto	1	NE	TRUE	herbs	native	no information	no information
Angiospermae	Orchidaceae	Cattleya mantiqueirae (Fowlie) Van den Berg	19	NE	FALSE	herbs	native	endemic	forest
Angiospermae	Orchidaceae	Cattleya perrinii Lindl.	2	NE	TRUE	herbs	native	endemic	forest
Angiospermae	Orchidaceae	Cattleya purpurata (Lindl. & Paxton) Van den Berg	1	NE	TRUE	herbs	native	endemic	forest
Angiospermae	Orchidaceae	Centroglossa tripollinica (Barb.Rodr.) Barb.Rodr.	1	LC	TRUE	herbs	native	endemic	forest
Angiospermae	Orchidaceae	Christensonella neowiedii (Rchb.f.) S.Koehler	3	NE	TRUE	herbs	native	endemic	forest
Angiospermae	Orchidaceae	Christensonella pumila (Hook.) Szlach. et al.	1	LC	FALSE	herbs	native	not endemic	forest
Angiospermae	Orchidaceae	Christensonella subulata (Lindl.) Szlach. et al.	4	NE	FALSE	herbs	native	endemic	forest
Angiospermae	Orchidaceae	Cleistes gracilis (Barb.Rodr) Schltr.	9	LC	FALSE	herbs	native	endemic	forest
Angiospermae	Orchidaceae	Cleistes mantiqueirae (Rchb.f. & Warm.) Schltr.	2	LC	TRUE	herbs	native	endemic	forest
Angiospermae	Orchidaceae	Cleistes moritzii (Rchb.f.) Garay & Dunst.	1	NE	TRUE	herbs	native	not endemic	grasslands
Angiospermae	Orchidaceae	Cranichis candida (Barb.Rodr.) Cogn.	8	LC	FALSE	herbs	native	endemic	grasslands
Angiospermae	Orchidaceae	Cyclopogon apricus (Lindl.) Schltr.	9	NE	FALSE	herbs	native	not endemic	grasslands
Angiospermae	Orchidaceae	Cyclopogon argyrifolius Barb.Rodr.	1	NE	FALSE	herbs	native	endemic	forest
Angiospermae	Orchidaceae	Cyclopogon dusenii Schltr.	1	NE	NE	herbs	native	endemic	no information
Angiospermae	Orchidaceae	Cyclopogon elatus (Sw.) Schltr.	3	NE	FALSE	herbs	native	not endemic	forest
Angiospermae	Orchidaceae	Cyclopogon iguapensis Schltr.	1	NE	TRUE	herbs	native	endemic	forest
Angiospermae	Orchidaceae	Cyclopogon itatiaiensis (Kraenzl.) Hoehne	2	NE	TRUE	herbs	native	endemic	forest
Angiospermae	Orchidaceae	Cyclopogon variegatus Barb.Rodr.	1	NE	FALSE	herbs	native	not endemic	forest
Angiospermae	Orchidaceae	Dendrobium nobile Lindl.	1	NE	FALSE	herbs	not native	not endemic	no information
Angiospermae	Orchidaceae	Dichaea anchorifera Rchb.f.	4	LC	FALSE	herbs	native	endemic	forest
Angiospermae	Orchidaceae	Dichaea cogniauxiana Schltr.	4	NE	FALSE	herbs	native	endemic	forest
Angiospermae	Orchidaceae	Dichaea pendula (Aubl.) Cogn.	6	NE	FALSE	herbs	native	not endemic	forest
Angiospermae	Orchidaceae	Dryadella edwallii (Cogn.) Luer	5	NE	FALSE	herbs	native	endemic	forest
Angiospermae	Orchidaceae	Elleanthus brasiliensis (Lindl.) Rchb.f.	1	NE	FALSE	herbs	native	not endemic	forest
Angiospermae	Orchidaceae	Elleanthus linifolius C.Presl	1	LC	TRUE	herbs	native	not endemic	forest
Angiospermae	Orchidaceae	Encyclia patens Hook.	6	NE	FALSE	herbs	native	endemic	forest
Angiospermae	Orchidaceae	Epidendrum armeniacum Lindl.	7	NE	FALSE	herbs	native	not endemic	forest
Angiospermae	Orchidaceae	Epidendrum avicula Lindl.	2	NE	TRUE	herbs	native	not endemic	forest
Angiospermae	Orchidaceae	Epidendrum caldense Barb. Rodr.	1	LC	FALSE	herbs	native	endemic	forest
Angiospermae	Orchidaceae	Epidendrum chlorinum Barb.Rodr.	2	LC	FALSE	herbs	native	endemic	forest
Angiospermae	Orchidaceae	Epidendrum cooperianum Bateman	2	NE	FALSE	herbs	native	endemic	forest
Angiospermae	Orchidaceae	Epidendrum filicaule Lindl.	3	LC	FALSE	herbs	native	endemic	forest
Angiospermae	Orchidaceae	Epidendrum henschenii Barb.Rodr.	5	EN	FALSE	herbs	native	endemic	forest
Angiospermae	Orchidaceae	Epidendrum mantiqueiranum Porto & Brade	2	NE	TRUE	herbs	native	endemic	forest
Angiospermae	Orchidaceae	Epidendrum paranaense Barb.Rodr.	4	LC	FALSE	herbs	native	endemic	forest
Angiospermae	Orchidaceae	Epidendrum proligerum Barb.Rodr.	7	LC	FALSE	herbs	native	endemic	forest
Angiospermae	Orchidaceae	Epidendrum pseudodifforme Hoehne & Schltr.	4	NE	FALSE	herbs	native	endemic	forest
Angiospermae	Orchidaceae	Epidendrum ramosum Jacq.	4	NE	FALSE	herbs	native	not endemic	forest
Angiospermae	Orchidaceae	Epidendrum rigidum Jacq.	1	NE	TRUE	herbs	native	not endemic	forest
Angiospermae	Orchidaceae	Epidendrum saxatile Lindl.	1	LC	TRUE	herbs	native	not endemic	forest
Angiospermae	Orchidaceae	Epidendrum secundum Jacq.	14	LC	FALSE	herbs	native	not endemic	forest
Angiospermae	Orchidaceae	Epidendrum strobiliferum Rchb.f.	1	NE	TRUE	herbs	native	not endemic	no information
Angiospermae	Orchidaceae	Epidendrum tridactylum Lindl.	6	LC	FALSE	herbs	native	not endemic	forest
Angiospermae	Orchidaceae	Epidendrum vesicatum Lindl.	2	LC	TRUE	herbs	native	endemic	forest
Angiospermae	Orchidaceae	Eulophia alta (L.) Fawc. & Rendle	3	NE	FALSE	herbs	not native	not endemic	forest
Angiospermae	Orchidaceae	Eurystyles actinosophila (Barb.Rodr.) Schltr.	1	NE	TRUE	herbs	native	not endemic	forest
Angiospermae	Orchidaceae	Eurystyles cogniauxii (Kraenzl.) Pabst	4	NE	TRUE	herbs	native	endemic	forest
Angiospermae	Orchidaceae	Galeandra beyrichii Rchb.f.	3	LC	FALSE	herbs	native	not endemic	forest
Angiospermae	Orchidaceae	Gomesa barbaceniae (Lindl.) M.W.Chase & N.H.Williams	3	NE	FALSE	herbs	native	endemic	grasslands
Angiospermae	Orchidaceae	Gomesa concolor (Hook.) M.W.Chase & N.H.Williams	4	NE	FALSE	herbs	native	endemic	both
Angiospermae	Orchidaceae	Gomesa cruciata (Rchb.f.) M.W.Chase & N.H.Williams	5	NE	FALSE	herbs	native	endemic	forest
Angiospermae	Orchidaceae	Gomesa cuneata (Scheidw.) M.W.Chase & N.H.Williams	4	NE	TRUE	herbs	native	endemic	forest
Angiospermae	Orchidaceae	Gomesa forbesii (Hook.) M.W.Chase & N.H.Williams	4	NE	TRUE	herbs	native	endemic	forest
Angiospermae	Orchidaceae	Gomesa gardneri (Lindl.) M.W.Chase & N.H.Williams	1	NE	TRUE	herbs	native	endemic	forest
Angiospermae	Orchidaceae	Gomesa glaziovii Cogn.	3	LC	FALSE	herbs	native	endemic	forest
Angiospermae	Orchidaceae	Gomesa gomezoides (Barb.Rodr.) Pabst	3	LC	FALSE	herbs	native	endemic	forest
Angiospermae	Orchidaceae	Gomesa imperatoris-maximiliani (Rchb.f.) M.W.Chase & N.H.Williams	7	NE	FALSE	herbs	native	endemic	forest
Angiospermae	Orchidaceae	Gomesa jucunda (Rchb.f.) M.W.Chase & N.H.Williams	2	NE	FALSE	herbs	native	endemic	forest
Angiospermae	Orchidaceae	Gomesa laxiflora (Lindl.) Klotzsch ex Rchb.f.	12	NE	FALSE	herbs	native	endemic	forest
Angiospermae	Orchidaceae	Gomesa lietzei (Regel) M.W.Chase & N.H.Williams	2	NE	FALSE	herbs	native	not endemic	forest
Angiospermae	Orchidaceae	Gomesa longicornu (Mutel) M.W.Chase & N.H.Williams	3	NE	FALSE	herbs	native	endemic	both
Angiospermae	Orchidaceae	Gomesa microphyta (Barb.Rodr.) M.W.Chase & N.H.Williams	1	NE	TRUE	herbs	native	endemic	forest
Angiospermae	Orchidaceae	Gomesa praetexta (Rchb.f.) M.W.Chase & N.H.Williams	1	NE	NE	herbs	native	endemic	no information
Angiospermae	Orchidaceae	Gomesa ramosa (Lindl.) M.W.Chase & N.H.Williams	35	NE	FALSE	herbs	native	not endemic	both
Angiospermae	Orchidaceae	Gomesa ranifera (Lindl.) M.W.Chase & N.H.Williams	5	NE	FALSE	herbs	native	endemic	both
Angiospermae	Orchidaceae	Gomesa recurva R.Br.	26	NE	FALSE	herbs	native	not endemic	forest
Angiospermae	Orchidaceae	Gomesa uniflora (Booth ex Lindl.) M.W.Chase & N.H.Williams	4	NE	FALSE	herbs	native	not endemic	forest
Angiospermae	Orchidaceae	Gomesa warmingii (Rchb.f.) M.W.Chase & N.H.Williams	5	NE	FALSE	herbs	native	not endemic	both
Angiospermae	Orchidaceae	Gomesa welteri (Pabst) M.W.Chase & N.H.Williams	3	NE	TRUE	herbs	native	endemic	forest
Angiospermae	Orchidaceae	Gomesa widgrenii (Lindl.) M.W.Chase & N.H.Williams	1	NE	TRUE	herbs	native	no information	forest
Angiospermae	Orchidaceae	Govenia utriculata (Sw.) Lindl.	5	LC	TRUE	herbs	native	not endemic	forest
Angiospermae	Orchidaceae	Grandiphyllum auricula (Vell.) Docha Neto	4	NE	TRUE	herbs	native	endemic	forest
Angiospermae	Orchidaceae	Grandiphyllum divaricatum (Lindl.) Docha Neto	1	VU	TRUE	herbs	native	not endemic	no information
Angiospermae	Orchidaceae	Grobya amherstiae Lindl.	1	NE	TRUE	herbs	native	endemic	forest
Angiospermae	Orchidaceae	Grobya galeata Lindl.	2	NE	TRUE	herbs	native	endemic	grasslands
Angiospermae	Orchidaceae	Habenaria achalensis Kraenzl.	1	VU	TRUE	herbs	native	not endemic	grasslands
Angiospermae	Orchidaceae	Habenaria itatiayae Schltr.	6	NE	FALSE	herbs	native	endemic	grasslands
Angiospermae	Orchidaceae	Habenaria johannensis Barb.Rodr.	3	NE	TRUE	herbs	native	not endemic	forest
Angiospermae	Orchidaceae	Habenaria josephensis Barb.Rodr.	6	NE	FALSE	herbs	native	endemic	forest
Angiospermae	Orchidaceae	Habenaria macronectar (Vell.) Hoehne	1	LC	TRUE	herbs	native	not endemic	no information
Angiospermae	Orchidaceae	Habenaria melanopoda Hoehne & Schltr.	2	NE	TRUE	herbs	native	endemic	grasslands
Angiospermae	Orchidaceae	Habenaria nemorosa Barb.Rodr.	4	NE	FALSE	herbs	native	endemic	forest
Angiospermae	Orchidaceae	Habenaria paranaensis Barb.Rodr.	21	NE	FALSE	herbs	native	not endemic	grasslands
Angiospermae	Orchidaceae	Habenaria parviflora Lindl.	18	NE	FALSE	herbs	native	not endemic	forest
Angiospermae	Orchidaceae	Habenaria petalodes Lindl.	6	NE	FALSE	herbs	native	not endemic	forest
Angiospermae	Orchidaceae	Habenaria repens Nutt.	6	NE	TRUE	herbs	native	not endemic	forest
Angiospermae	Orchidaceae	Habenaria rolfeana Schltr.	19	NE	FALSE	herbs	native	endemic	grasslands
Angiospermae	Orchidaceae	Habenaria subviridis Hoehne & Schltr.	1	NE	TRUE	herbs	native	endemic	grasslands
Angiospermae	Orchidaceae	Habenaria umbraticola Barb.Rodr.	1	LC	TRUE	herbs	native	endemic	forest
Angiospermae	Orchidaceae	Habenaria warmingii Rchb.f.	5	NE	TRUE	herbs	native	endemic	forest
Angiospermae	Orchidaceae	Hapalorchis lineatus (Lindl.) Schltr.	6	LC	FALSE	herbs	native	not endemic	forest
Angiospermae	Orchidaceae	Heterotaxis brasiliensis (Brieger & Illg) F.Barros	2	NE	FALSE	herbs	native	endemic	forest
Angiospermae	Orchidaceae	Isabelia virginalis Barb.Rodr.	1	VU	TRUE	herbs	native	not endemic	forest
Angiospermae	Orchidaceae	Isochilus linearis (Jacq.) R.Br.	5	NE	FALSE	herbs	not native	not endemic	forest
Angiospermae	Orchidaceae	Liparis nervosa (Thumb.) Lindl.	4	NE	FALSE	herbs	native	not endemic	forest
Angiospermae	Orchidaceae	Masdevallia infracta Lindl.	3	NE	FALSE	herbs	native	not endemic	forest
Angiospermae	Orchidaceae	Maxillaria leucaimata Barb.Rodr.	1	NE	TRUE	herbs	native	endemic	forest
Angiospermae	Orchidaceae	Maxillaria lindleyana Schltr.	3	NE	FALSE	herbs	native	endemic	forest
Angiospermae	Orchidaceae	Maxillaria ochroleuca Lodd. ex Lindl.	2	NE	FALSE	herbs	native	not endemic	forest
Angiospermae	Orchidaceae	Maxillariella robusta (Barb.Rodr.) M.A.Blanco & Carnevali	1	NE	TRUE	herbs	native	endemic	forest
Angiospermae	Orchidaceae	Mesadenella cuspidata (Lindl.) Garay	3	NE	FALSE	herbs	native	not endemic	forest
Angiospermae	Orchidaceae	Miltonia regnellii Rchb.f.	1	LC	TRUE	herbs	native	endemic	no information
Angiospermae	Orchidaceae	Miltonia spectabilis Lindl.	1	LC	TRUE	herbs	native	endemic	forest
Angiospermae	Orchidaceae	Mormolyca rufescens (Lindl.) M.A.Blanco	1	NE	TRUE	herbs	native	not endemic	forest
Angiospermae	Orchidaceae	Myoxanthus punctatus (Barb.Rodr.) Luer	1	NE	TRUE	herbs	native	endemic	forest
Angiospermae	Orchidaceae	Neogardneria murrayana (Gardner ex Hook.) Schltr. ex Garay	2	EN	FALSE	herbs	native	endemic	forest
Angiospermae	Orchidaceae	Octomeria anceps Porto & Brade	1	NE	TRUE	herbs	native	endemic	grasslands
Angiospermae	Orchidaceae	Octomeria chamaeleptotes Rchb.f.	1	VU	FALSE	herbs	native	not endemic	forest
Angiospermae	Orchidaceae	Octomeria concolor Barb.Rodr.	6	NE	FALSE	herbs	native	not endemic	forest
Angiospermae	Orchidaceae	Octomeria crassifolia Lindl.	1	NE	FALSE	herbs	native	not endemic	forest
Angiospermae	Orchidaceae	Octomeria cucullata Porto & Brade	2	NE	TRUE	herbs	native	endemic	forest
Angiospermae	Orchidaceae	Octomeria decumbens Cogn.	1	DD	TRUE	herbs	native	endemic	forest
Angiospermae	Orchidaceae	Octomeria exchlorophyllata Barb.Rodr.	1	NE	TRUE	herbs	native	endemic	forest
Angiospermae	Orchidaceae	Octomeria grandiflora Lindl.	6	NE	FALSE	herbs	native	not endemic	forest
Angiospermae	Orchidaceae	Octomeria hatschbachii Schltr.	1	VU	FALSE	herbs	native	endemic	forest
Angiospermae	Orchidaceae	Octomeria itatiaiae Brade & Pabst	1	NE	TRUE	herbs	native	endemic	grasslands
Angiospermae	Orchidaceae	Octomeria juncifolia Barb.Rodr.	1	NE	TRUE	herbs	native	endemic	forest
Angiospermae	Orchidaceae	Octomeria linearifolia Barb.Rodr.	1	NE	FALSE	herbs	native	endemic	forest
Angiospermae	Orchidaceae	Octomeria ochroleuca Barb.Rodr.	1	NE	TRUE	herbs	native	endemic	grasslands
Angiospermae	Orchidaceae	Octomeria palmyrabellae Barb.Rodr.	1	NE	TRUE	herbs	native	endemic	forest
Angiospermae	Orchidaceae	Oeceoclades maculata (Lindl.) Lindl.	2	NE	FALSE	herbs	not native	not endemic	forest
Angiospermae	Orchidaceae	Ornithidium pendulum (Poepp. & Endl.) Cogn.	1	NE	TRUE	herbs	native	not endemic	forest
Angiospermae	Orchidaceae	Pabstia jugosa (Lindl.) Garay	1	EN	TRUE	herbs	native	endemic	forest
Angiospermae	Orchidaceae	Pabstiella fusca (Lindl.) Chiron & Xim.Bols.	5	NE	FALSE	herbs	native	not endemic	forest
Angiospermae	Orchidaceae	Pabstiella hians (Lindl.) Luer	1	NE	TRUE	herbs	native	no information	forest
Angiospermae	Orchidaceae	Pabstiella lingua (Lindl.) Luer	1	NE	TRUE	herbs	native	endemic	forest
Angiospermae	Orchidaceae	Pabstiella mentigera (Kraenzl.) L.Kollmann	1	NE	FALSE	herbs	native	no information	forest
Angiospermae	Orchidaceae	Pabstiella pellifeloidis (Barb.Rodr.) Luer	1	NE	TRUE	herbs	native	endemic	forest
Angiospermae	Orchidaceae	Pabstiella pleurothalloides (Cogn.) Luer	3	NE	TRUE	herbs	native	endemic	forest
Angiospermae	Orchidaceae	Pabstiella pterophora (Cogn.) Chiron	1	NE	TRUE	herbs	native	endemic	forest
Angiospermae	Orchidaceae	Pelexia itatiayae Schltr.	11	NE	FALSE	herbs	native	endemic	grasslands
Angiospermae	Orchidaceae	Pelexia novofriburgensis (Rchb.f.) Garay	2	NE	TRUE	herbs	native	not endemic	forest
Angiospermae	Orchidaceae	Phloeophila nummularia (Rchb.f.) Garay	1	NE	FALSE	herbs	native	not endemic	forest
Angiospermae	Orchidaceae	Phymatidium delicatulum Lindl.	2	NE	FALSE	herbs	native	not endemic	forest
Angiospermae	Orchidaceae	Phymatidium falcifolium Lindl.	7	LC	FALSE	herbs	native	endemic	forest
Angiospermae	Orchidaceae	Phymatidium hysteranthum Barb.Rodr.	1	NE	TRUE	herbs	native	endemic	forest
Angiospermae	Orchidaceae	Phymatidium mellobarretoi L.O.Williams & Hoehne	4	NE	FALSE	herbs	native	endemic	both
Angiospermae	Orchidaceae	Pleurothallopsis nemorosa (Barb.Rodr.) Porto & Brade	1	NE	TRUE	herbs	native	endemic	forest
Angiospermae	Orchidaceae	Polystachya caespitosa Barb.Rodr.	1	NE	TRUE	herbs	native	endemic	forest
Angiospermae	Orchidaceae	Polystachya estrellensis Rchb.f.	7	NE	FALSE	herbs	native	not endemic	forest
Angiospermae	Orchidaceae	Prescottia lancifolia Lindl.	3	NE	TRUE	herbs	native	endemic	forest
Angiospermae	Orchidaceae	Prescottia montana Barb.Rodr.	7	NE	FALSE	herbs	native	not endemic	grasslands
Angiospermae	Orchidaceae	Prescottia oligantha (Sw.) Lindl.	3	NE	FALSE	herbs	native	not endemic	forest
Angiospermae	Orchidaceae	Prescottia plantaginifolia Lindl. ex Hook.	8	NE	FALSE	herbs	native	endemic	forest
Angiospermae	Orchidaceae	Promenaea xanthina (Lindl.) Lindl.	5	NE	FALSE	herbs	native	endemic	forest
Angiospermae	Orchidaceae	Prosthechea allemanoides (Hoehne) W.E.Higgins	3	NE	FALSE	herbs	native	endemic	forest
Angiospermae	Orchidaceae	Prosthechea calamaria (Lindl.) W.E.Higgins	2	NE	TRUE	herbs	native	endemic	no information
Angiospermae	Orchidaceae	Prosthechea fragrans (Sw.) W.E.Higgins	2	NE	TRUE	herbs	native	not endemic	forest
Angiospermae	Orchidaceae	Prosthechea pachysepala (Klotzsch) Chiron & V.P.Castro	5	NE	FALSE	herbs	native	endemic	forest
Angiospermae	Orchidaceae	Psilochilus modestus Barb.Rodr.	2	NE	TRUE	herbs	native	not endemic	forest
Angiospermae	Orchidaceae	Rhetinantha notylioglossa (Rchb.f.) M.A.Blanco	4	NE	FALSE	herbs	native	not endemic	forest
Angiospermae	Orchidaceae	Sacoila lanceolata (Aubl.) Garay	8	NE	FALSE	herbs	native	not endemic	forest
Angiospermae	Orchidaceae	Sauroglossum elatum Lindl.	3	NE	FALSE	herbs	native	not endemic	forest
Angiospermae	Orchidaceae	Scaphyglottis modesta (Rchb.f.) Schltr.	9	NE	FALSE	herbs	native	not endemic	forest
Angiospermae	Orchidaceae	Specklinia grobyi (Batem. ex Lindl.) F.Barros	4	NE	FALSE	herbs	native	not endemic	forest
Angiospermae	Orchidaceae	Stanhopea guttulata Lindl.	1	NE	TRUE	herbs	native	endemic	forest
Angiospermae	Orchidaceae	Stelis aprica Lindl.	8	NE	FALSE	herbs	native	endemic	forest
Angiospermae	Orchidaceae	Stelis caespitosa Lindl.	1	NE	FALSE	herbs	native	endemic	forest
Angiospermae	Orchidaceae	Stelis deregularis Barb.Rodr.	2	NE	FALSE	herbs	native	endemic	forest
Angiospermae	Orchidaceae	Stelis itatiayae Schltr.	2	NE	TRUE	herbs	native	endemic	forest
Angiospermae	Orchidaceae	Stelis megantha Barb.Rodr.	6	NE	TRUE	herbs	native	endemic	forest
Angiospermae	Orchidaceae	Stigmatosema polyaden (Vell.) Garay	2	NE	FALSE	herbs	native	not endemic	forest
Angiospermae	Orchidaceae	Vanilla chamissonis Klotzsch	2	LC	FALSE	herbs	native	not endemic	forest
Angiospermae	Orchidaceae	Vanilla edwallii Hoehne	1	LC	TRUE	herbs	native	endemic	forest
Angiospermae	Orchidaceae	Warrea warreana (Lodd. ex Lindl.) C.Schweinf.	1	NE	TRUE	herbs	native	not endemic	forest
Angiospermae	Orchidaceae	Xylobium variegatum (Ruiz & Pav.) Garay & Dunst.	1	NE	TRUE	herbs	native	not endemic	forest
Angiospermae	Orchidaceae	Zootrophion atropurpureum (Lindl.) Luer	2	NT	FALSE	herbs	native	not endemic	forest
Angiospermae	Orchidaceae	Zygopetalum maculatum (Kunth) Garay	8	LC	FALSE	herbs	native	not endemic	both
Angiospermae	Orchidaceae	Zygopetalum maxillare Lodd.	12	LC	FALSE	herbs	native	not endemic	forest
Angiospermae	Orchidaceae	Zygopetalum pedicellatum (Thunb.) Garay	1	NT	TRUE	herbs	native	endemic	forest
Angiospermae	Orchidaceae	Zygostates grandiflora (Lindl.) Mansf.	1	NE	TRUE	herbs	native	endemic	forest
Angiospermae	Orchidaceae	Zygostates multiflora (Rolfe) Schltr.	1	NE	TRUE	herbs	native	endemic	forest
Angiospermae	Orobanchaceae	Castilleja arvensis Schltdl. & Cham.	2	NE	TRUE	herbs	native	not endemic	both
Angiospermae	Orobanchaceae	Esterhazya eitenorum Barringer	31	NE	FALSE	shrubs	native	endemic	grasslands
Angiospermae	Orobanchaceae	Esterhazya macrodonta (Cham.) Benth.	2	NE	TRUE	shrubs	native	endemic	grasslands
Angiospermae	Orobanchaceae	Esterhazya splendida J.C.Mikan	8	NE	FALSE	subshrubs	native	not endemic	grasslands
Angiospermae	Orobanchaceae	Velloziella dracocephaloides (Vell.) Baill.	6	NE	FALSE	lianas	native	endemic	both
Angiospermae	Oxalidaceae	Oxalis confertissima A.St.-Hil.	26	NE	FALSE	herbs	native	endemic	grasslands
Angiospermae	Oxalidaceae	Oxalis debilis Kunth	1	NE	FALSE	herbs	native	not endemic	forest
Angiospermae	Oxalidaceae	Oxalis rupestris A.St.-Hil.	3	NE	TRUE	herbs	native	not endemic	grasslands
Angiospermae	Oxalidaceae	Oxalis triangularis A.St.-Hil.	1	NE	TRUE	herbs	native	not endemic	no information
Angiospermae	Oxalidaceae	Oxalis umbraticola A.St.-Hil.	9	LC	FALSE	subshrubs	native	endemic	forest
Angiospermae	Passifloraceae	Passiflora alata Curtis	4	NE	FALSE	lianas	native	endemic	forest
Angiospermae	Passifloraceae	Passiflora amethystina J.C.Mikan	9	LC	FALSE	lianas	native	not endemic	forest
Angiospermae	Passifloraceae	Passiflora campanulata Mast.	3	LC	FALSE	lianas	native	endemic	grasslands
Angiospermae	Passifloraceae	Passiflora edulis Sims	3	LC	FALSE	lianas	native	not endemic	both
Angiospermae	Passifloraceae	Passiflora mediterranea Vell.	3	NE	FALSE	lianas	native	endemic	forest
Angiospermae	Passifloraceae	Passiflora misera Kunth	1	NE	FALSE	lianas	native	not endemic	forest
Angiospermae	Passifloraceae	Passiflora porophylla Vell.	7	NE	FALSE	lianas	native	endemic	forest
Angiospermae	Passifloraceae	Passiflora vellozii Gardner	4	NE	FALSE	lianas	native	endemic	forest
Angiospermae	Pentaphylacaceae	Ternstroemia brasiliensis Cambess.	2	LC	TRUE	trees	native	endemic	forest
Angiospermae	Peraceae	Pera heteranthera (Schrank) I.M.Johnst.	6	NE	FALSE	trees	native	endemic	forest
Angiospermae	Phyllanthaceae	Gonatogyne brasiliensis (Baill.) Müll. Arg.	3	NE	FALSE	trees	native	endemic	forest
Angiospermae	Phyllanthaceae	Hyeronima alchorneoides Allemão	4	NE	FALSE	trees	native	not endemic	forest
Angiospermae	Phyllanthaceae	Phyllanthus acutifolius Poir. ex Spreng.	6	NE	FALSE	subshrubs	native	endemic	forest
Angiospermae	Phyllanthaceae	Phyllanthus glaziovii Müll.Arg.	5	NE	TRUE	shrubs	native	endemic	forest
Angiospermae	Phyllanthaceae	Phyllanthus itatiaiensis Brade	2	NE	TRUE	herbs	native	endemic	grasslands
Angiospermae	Phyllanthaceae	Phyllanthus niruri L.	1	NE	TRUE	herbs	native	not endemic	grasslands
Angiospermae	Phytolaccaceae	Phytolacca thyrsiflora Fenzl. ex J.A.Schmidt	1	NE	FALSE	herbs	native	not endemic	no information
Angiospermae	Phytolaccaceae	Seguieria aculeata Jacq.	1	NE	FALSE	lianas	native	not endemic	no information
Angiospermae	Phytolaccaceae	Seguieria americana L.	1	LC	TRUE	shrubs	native	not endemic	forest
Angiospermae	Picramniaceae	Picramnia glazioviana Engl.	8	NE	FALSE	trees	native	endemic	forest
Angiospermae	Piperaceae	Manekia obtusa (Miq.) T. Arias, Callejas & Bornst.	2	NE	FALSE	lianas	native	endemic	forest
Angiospermae	Piperaceae	Peperomia acuminata Ruiz & Pav.	1	NE	FALSE	herbs	native	not endemic	forest
Angiospermae	Piperaceae	Peperomia alata Ruiz & Pav.	13	NE	FALSE	herbs	native	not endemic	forest
Angiospermae	Piperaceae	Peperomia arifolia Miq.	10	NE	FALSE	herbs	native	not endemic	forest
Angiospermae	Piperaceae	Peperomia augescens Miq.	7	NE	FALSE	herbs	native	endemic	forest
Angiospermae	Piperaceae	Peperomia blanda (Jacq.) Kunth	9	NE	FALSE	herbs	native	not endemic	forest
Angiospermae	Piperaceae	Peperomia catharinae Miq.	2	NE	FALSE	herbs	native	not endemic	forest
Angiospermae	Piperaceae	Peperomia clivicola Yunck.	6	LC	FALSE	herbs	native	endemic	forest
Angiospermae	Piperaceae	Peperomia corcovadensis Gardner	23	NE	FALSE	herbs	native	not endemic	forest
Angiospermae	Piperaceae	Peperomia crinicaulis C.DC.	6	NE	FALSE	herbs	native	endemic	forest
Angiospermae	Piperaceae	Peperomia diaphanoides Dahlst.	1	LC	TRUE	herbs	native	not endemic	forest
Angiospermae	Piperaceae	Peperomia galioides Kunth	23	NE	FALSE	herbs	native	not endemic	both
Angiospermae	Piperaceae	Peperomia glabella (Sw.) A.Dietr.	9	NE	FALSE	herbs	native	not endemic	forest
Angiospermae	Piperaceae	Peperomia glazioui C.DC.	4	NE	FALSE	herbs	native	endemic	forest
Angiospermae	Piperaceae	Peperomia hilariana Miq.	10	NE	FALSE	herbs	native	endemic	forest
Angiospermae	Piperaceae	Peperomia hispidula (Sw.) A. Dietr.	16	NE	FALSE	herbs	native	not endemic	forest
Angiospermae	Piperaceae	Peperomia itatiaiana Yunck.	2	EN	FALSE	herbs	native	endemic	grasslands
Angiospermae	Piperaceae	Peperomia mandioccana Miq.	3	LC	FALSE	herbs	native	endemic	forest
Angiospermae	Piperaceae	Peperomia martiana Miq.	11	NE	FALSE	herbs	native	not endemic	forest
Angiospermae	Piperaceae	Peperomia megapotamica Dahlst.	12	NE	FALSE	herbs	native	endemic	forest
Angiospermae	Piperaceae	Peperomia pilicaulis C.DC.	2	NE	FALSE	herbs	native	not endemic	forest
Angiospermae	Piperaceae	Peperomia pseudoestrellensis C.DC.	4	LC	FALSE	herbs	native	endemic	forest
Angiospermae	Piperaceae	Peperomia quadrifolia (L.) Kunth	4	LC	FALSE	herbs	native	not endemic	forest
Angiospermae	Piperaceae	Peperomia rotundifolia (L.) Kunth	4	NE	FALSE	herbs	native	not endemic	forest
Angiospermae	Piperaceae	Peperomia rubricaulis (Nees) A.Dietr.	1	NE	FALSE	herbs	native	not endemic	forest
Angiospermae	Piperaceae	Peperomia subternifolia Yunck.	7	NE	FALSE	herbs	native	endemic	forest
Angiospermae	Piperaceae	Peperomia tenella (Sw.) A.Dietr.	4	NE	FALSE	herbs	native	not endemic	forest
Angiospermae	Piperaceae	Peperomia tetraphylla (G.Forst.) Hook. & Arn.	18	NE	FALSE	herbs	native	not endemic	forest
Angiospermae	Piperaceae	Peperomia trinervis Ruiz & Pav.	3	LC	FALSE	herbs	native	not endemic	forest
Angiospermae	Piperaceae	Peperomia trineura Miq.	5	NE	FALSE	herbs	native	not endemic	forest
Angiospermae	Piperaceae	Peperomia trineuroides Dahlst.	5	NE	FALSE	herbs	native	not endemic	grasslands
Angiospermae	Piperaceae	Peperomia urocarpa Fisch. & C.A.Mey.	12	NE	FALSE	herbs	native	not endemic	forest
Angiospermae	Piperaceae	Peperomia velloziana Miq.	6	LC	FALSE	herbs	native	endemic	forest
Angiospermae	Piperaceae	Piper abutiloides Kunth	3	LC	FALSE	shrubs	native	endemic	forest
Angiospermae	Piperaceae	Piper amplum Kunth	2	NE	FALSE	shrubs	native	not endemic	forest
Angiospermae	Piperaceae	Piper anisum (Spreng.) Angely	10	NE	FALSE	subshrubs	native	endemic	forest
Angiospermae	Piperaceae	Piper arboreum Aubl.	8	NE	FALSE	shrubs	native	not endemic	forest
Angiospermae	Piperaceae	Piper cernuum Vell.	6	NE	FALSE	shrubs	native	not endemic	forest
Angiospermae	Piperaceae	Piper chimonanthifolium Kunth	6	NE	FALSE	shrubs	native	endemic	forest
Angiospermae	Piperaceae	Piper crassinervium Kunth	13	NE	FALSE	shrubs	native	not endemic	forest
Angiospermae	Piperaceae	Piper cubataonum C.DC.	8	NE	FALSE	shrubs	native	endemic	forest
Angiospermae	Piperaceae	Piper dilatatum Rich.	1	NE	FALSE	shrubs	native	not endemic	forest
Angiospermae	Piperaceae	Piper eucalyptophyllum C.DC.	1	NE	NE	subshrubs	native	endemic	no information
Angiospermae	Piperaceae	Piper gaudichaudianum Kunth	4	NE	FALSE	shrubs	native	not endemic	forest
Angiospermae	Piperaceae	Piper hispidum Sw.	5	NE	FALSE	shrubs	native	not endemic	forest
Angiospermae	Piperaceae	Piper itatiaianum Yunck.	1	NE	NE	shrubs	native	endemic	forest
Angiospermae	Piperaceae	Piper lagoaense C.DC.	3	NE	TRUE	shrubs	native	endemic	forest
Angiospermae	Piperaceae	Piper lucaeanum Kunth	1	NE	FALSE	shrubs	native	endemic	forest
Angiospermae	Piperaceae	Piper macedoi Yunck.	2	LC	FALSE	shrubs	native	endemic	forest
Angiospermae	Piperaceae	Piper malacophyllum (C.Presl) C.DC.	3	NE	FALSE	shrubs	native	not endemic	forest
Angiospermae	Piperaceae	Piper mollicomum Kunth	3	NE	FALSE	shrubs	native	not endemic	forest
Angiospermae	Piperaceae	Piper permucronatum Yunck.	3	NE	FALSE	shrubs	native	endemic	forest
Angiospermae	Piperaceae	Piper pseudopothifolium C.DC.	6	NE	FALSE	shrubs	native	endemic	forest
Angiospermae	Piperaceae	Piper richardiifolium Kunth	4	NE	FALSE	shrubs	native	endemic	forest
Angiospermae	Piperaceae	Piper scabrellum Yunck.	4	EN	FALSE	shrubs	native	endemic	forest
Angiospermae	Piperaceae	Piper schenckii C.DC.	25	NE	FALSE	shrubs	native	endemic	forest
Angiospermae	Piperaceae	Piper solmsianum C.DC.	8	NE	FALSE	shrubs	native	endemic	forest
Angiospermae	Piperaceae	Piper strictifolium D.Monteiro & E.F.Guim.	3	NE	FALSE	shrubs	native	endemic	forest
Angiospermae	Piperaceae	Piper tectoniifolium Kunth	7	LC	FALSE	shrubs	native	endemic	forest
Angiospermae	Piperaceae	Piper translucens Yunck.	2	NE	FALSE	shrubs	native	endemic	forest
Angiospermae	Piperaceae	Piper truncatum Vell.	4	LC	FALSE	shrubs	native	endemic	forest
Angiospermae	Piperaceae	Piper umbellatum L.	3	NE	FALSE	subshrubs	native	not endemic	forest
Angiospermae	Plantaginaceae	Achetaria ocymoides (Cham. & Schltdl.) Wettst.	2	NE	TRUE	herbs	native	endemic	both
Angiospermae	Plantaginaceae	Bacopa salzmannii (Benth.) Wettst. ex Edwall	1	NE	TRUE	herbs	native	not endemic	forest
Angiospermae	Plantaginaceae	Bacopa stricta (Schrad.) Wettst. ex Edwall	1	NE	TRUE	herbs	native	not endemic	no information
Angiospermae	Plantaginaceae	Gratiola peruviana L.	2	NE	FALSE	herbs	native	not endemic	no information
Angiospermae	Plantaginaceae	Mecardonia procumbens (Mill.) Small	5	NE	FALSE	herbs	native	not endemic	both
Angiospermae	Plantaginaceae	Plantago australis Lam.	12	LC	FALSE	herbs	native	not endemic	grasslands
Angiospermae	Plantaginaceae	Plantago guilleminiana Decne.	10	LC	FALSE	herbs	native	endemic	grasslands
Angiospermae	Plantaginaceae	Scoparia dulcis L.	2	NE	FALSE	herbs	native	not endemic	forest
Angiospermae	Plantaginaceae	Stemodia veronicoides J.A.Schmidt	4	NE	FALSE	herbs	native	endemic	forest
Angiospermae	Poaceae	Agrostis longiberbis Hack. ex L.B. Sm.	2	EN	TRUE	herbs	native	endemic	grasslands
Angiospermae	Poaceae	Agrostis montevidensis Spreng. ex Nees	7	NE	FALSE	herbs	native	not endemic	grasslands
Angiospermae	Poaceae	Andropogon carinatus Nees	1	LC	TRUE	herbs	native	not endemic	grasslands
Angiospermae	Poaceae	Andropogon lateralis Nees	3	NE	TRUE	herbs	native	not endemic	grasslands
Angiospermae	Poaceae	Andropogon leucostachyus Kunth	1	NE	TRUE	herbs	native	not endemic	no information
Angiospermae	Poaceae	Andropogon macrothrix Trin.	3	NE	TRUE	herbs	native	not endemic	grasslands
Angiospermae	Poaceae	Anthoxanthum odoratum L.	3	NE	FALSE	herbs	not native	not endemic	grasslands
Angiospermae	Poaceae	Aristida jubata (Arechav.) Herter	1	NE	TRUE	herbs	native	not endemic	forest
Angiospermae	Poaceae	Aristida recurvata Kunth	1	NE	TRUE	herbs	native	not endemic	grasslands
Angiospermae	Poaceae	Aulonemia amplissima (Nees) McClure	5	NE	FALSE	trees	native	endemic	forest
Angiospermae	Poaceae	Aulonemia aristulata (Döll) McClure	2	LC	FALSE	no information	native	endemic	forest
Angiospermae	Poaceae	Axonopus compressus (Sw.) P. Beauv.	1	NE	TRUE	herbs	native	not endemic	forest
Angiospermae	Poaceae	Axonopus fissifolius (Raddi) Kuhlm.	2	NE	TRUE	herbs	native	not endemic	forest
Angiospermae	Poaceae	Axonopus siccus (Nees) Kuhlm.	4	NE	FALSE	herbs	native	not endemic	grasslands
Angiospermae	Poaceae	Bromus brachyanthera Döll	7	NE	FALSE	herbs	native	not endemic	grasslands
Angiospermae	Poaceae	Calamagrostis rupestris Trin.	2	NE	FALSE	herbs	native	not endemic	both
Angiospermae	Poaceae	Calamagrostis viridiflavescens (Poir.) Steud.	5	NE	TRUE	herbs	native	not endemic	grasslands
Angiospermae	Poaceae	Cenchrus purpureus (Schumach.) Morrone	1	NE	TRUE	herbs	not native	not endemic	no information
Angiospermae	Poaceae	Chascolytrum ambiguum (Hack.) Essi, Longhi-Wagner & Souza-Chies	1	NE	TRUE	herbs	native	endemic	grasslands
Angiospermae	Poaceae	Chascolytrum brasiliense (Nees ex Steud.) Essi, Longhi-Wagner & Souza-Chies	4	NE	TRUE	herbs	native	endemic	grasslands
Angiospermae	Poaceae	Chascolytrum calotheca (Trin.) Essi, Longhi-Wagner & Souza-Chies	6	NE	FALSE	herbs	native	not endemic	grasslands
Angiospermae	Poaceae	Chascolytrum itatiaiae (Ekman) Essi, Longhi-Wagner & Souza-Chies	3	NE	FALSE	herbs	native	endemic	grasslands
Angiospermae	Poaceae	Chusquea acuminata Döll	1	NE	TRUE	trees	native	endemic	forest
Angiospermae	Poaceae	Chusquea anelythra Nees	2	NE	FALSE	trees	native	endemic	forest
Angiospermae	Poaceae	Chusquea anelytroides Rupr. ex Döll	2	NE	TRUE	trees	native	endemic	grasslands
Angiospermae	Poaceae	Chusquea capitata Nees	6	NE	FALSE	shrubs	native	endemic	both
Angiospermae	Poaceae	Chusquea heterophylla Nees	9	EN	FALSE	shrubs	native	endemic	grasslands
Angiospermae	Poaceae	Chusquea microphylla (Döll) L.G. Clark	6	NE	FALSE	shrubs	native	endemic	grasslands
Angiospermae	Poaceae	Chusquea oligophylla Rupr.	1	NE	FALSE	lianas	native	endemic	forest
Angiospermae	Poaceae	Chusquea oxylepis (Hack.) Ekman	3	NE	FALSE	lianas	native	endemic	forest
Angiospermae	Poaceae	Chusquea pinifolia (Nees) Nees	4	LC	FALSE	shrubs	native	endemic	grasslands
Angiospermae	Poaceae	Chusquea urelytra Hack.	2	NE	TRUE	trees	native	endemic	forest
Angiospermae	Poaceae	Coix lacryma-jobi L.	1	NE	FALSE	herbs	not native	not endemic	forest
Angiospermae	Poaceae	Cortaderia modesta (Döll) Hack.	9	NE	TRUE	herbs	native	endemic	grasslands
Angiospermae	Poaceae	Cortaderia selloana (Schult. & Schult. f.) Asch. & Graebn.	1	NE	TRUE	herbs	native	not endemic	grasslands
Angiospermae	Poaceae	Danthonia secundiflora J.Presl	9	NE	FALSE	herbs	native	not endemic	grasslands
Angiospermae	Poaceae	Dichanthelium hebotes (Trin.) Zuloaga	1	NE	FALSE	herbs	native	not endemic	forest
Angiospermae	Poaceae	Dichanthelium itatiaiae (Swallen) Zuloaga	2	NE	TRUE	herbs	native	endemic	forest
Angiospermae	Poaceae	Dichanthelium sabulorum (Lam.) Gould & C.A. Clark	2	NE	FALSE	herbs	native	not endemic	both
Angiospermae	Poaceae	Dichanthelium sciurotoides (Zuloaga & Morrone) Davidse	3	NE	FALSE	herbs	native	endemic	forest
Angiospermae	Poaceae	Dichanthelium stigmosum (Trin.) Zuloaga	6	NE	FALSE	herbs	native	endemic	forest
Angiospermae	Poaceae	Dichanthelium superatum (Hack.) Zuloaga	5	NE	FALSE	herbs	native	endemic	grasslands
Angiospermae	Poaceae	Digitaria violascens Link	1	NE	FALSE	herbs	not native	not endemic	forest
Angiospermae	Poaceae	Echinochloa crusgalli (L.) P.Beauv.	1	NE	TRUE	herbs	not native	not endemic	forest
Angiospermae	Poaceae	Eleusine indica (L.) Gaertn.	1	NE	FALSE	herbs	not native	not endemic	forest
Angiospermae	Poaceae	Elionurus muticus (Spreng.) Kuntze	1	NE	TRUE	herbs	native	not endemic	grasslands
Angiospermae	Poaceae	Eragrostis articulata (Schrank) Nees	1	NE	TRUE	herbs	native	not endemic	grasslands
Angiospermae	Poaceae	Festuca fimbriata Nees	1	NE	TRUE	herbs	native	not endemic	grasslands
Angiospermae	Poaceae	Festuca ulochaeta Nees ex Steud.	1	NE	TRUE	herbs	native	endemic	grasslands
Angiospermae	Poaceae	Guadua tagoara (Nees) Kunth	5	NE	FALSE	shrubs	native	not endemic	forest
Angiospermae	Poaceae	Gymnopogon burchellii (Munro ex Döll) Ekman	1	LC	TRUE	herbs	native	not endemic	grasslands
Angiospermae	Poaceae	Homolepis glutinosa (Sw.) Zuloaga & Soderstr.	3	NE	FALSE	herbs	native	endemic	forest
Angiospermae	Poaceae	Hymenachne pernambucensis (Spreng.) Zuloaga	1	LC	TRUE	herbs	native	no information	forest
Angiospermae	Poaceae	Melinis minutiflora P.Beauv.	2	NE	FALSE	herbs	not native	not endemic	forest
Angiospermae	Poaceae	Merostachys fischeriana Rupr. ex Döll	1	NE	FALSE	trees	native	endemic	forest
Angiospermae	Poaceae	Merostachys pluriflora Munro ex E.G.Camus	1	NE	FALSE	trees	native	endemic	forest
Angiospermae	Poaceae	Ocellochloa pulchella (Raddi) Zuloaga & Morrone	1	NE	FALSE	herbs	native	not endemic	forest
Angiospermae	Poaceae	Olyra glaberrima Raddi	1	NE	FALSE	herbs	native	not endemic	forest
Angiospermae	Poaceae	Panicum longipedicellatum Swallen	2	NE	FALSE	herbs	native	endemic	forest
Angiospermae	Poaceae	Panicum sellowii Nees	2	NE	TRUE	herbs	native	not endemic	grasslands
Angiospermae	Poaceae	Parodiolyra micrantha (Kunth) Davidse & Zuloaga	1	NE	TRUE	herbs	native	not endemic	forest
Angiospermae	Poaceae	Parodiophyllochloa cordovensis (E.Fourn.) Zuloaga & Morrone	4	NE	FALSE	herbs	native	not endemic	grasslands
Angiospermae	Poaceae	Parodiophyllochloa ovulifera (Trin.) Zuloaga & Morrone	3	NE	FALSE	herbs	native	not endemic	both
Angiospermae	Poaceae	Paspalum inaequivalve Raddi	1	NE	TRUE	herbs	native	not endemic	forest
Angiospermae	Poaceae	Paspalum paniculatum L.	1	NE	TRUE	herbs	native	not endemic	forest
Angiospermae	Poaceae	Paspalum pilosum Lam.	1	NE	TRUE	herbs	native	not endemic	forest
Angiospermae	Poaceae	Paspalum polyphyllum Nees	6	NE	FALSE	herbs	native	not endemic	both
Angiospermae	Poaceae	Phyllostachys aurea Rivière & C. Rivière	1	NE	FALSE	shrubs	not native	not endemic	forest
Angiospermae	Poaceae	Poa annua L.	2	NE	TRUE	herbs	not native	not endemic	grasslands
Angiospermae	Poaceae	Poa bradei Pilg.	1	EN	TRUE	herbs	native	endemic	no information
Angiospermae	Poaceae	Pseudechinolaena polystachya (Kunth) Stapf	3	NE	FALSE	herbs	native	not endemic	forest
Angiospermae	Poaceae	Rugoloa pilosa (Sw.) Zuloaga	2	NE	FALSE	herbs	native	not endemic	forest
Angiospermae	Poaceae	Saccharum asperum (Nees) Steud.	1	NE	TRUE	herbs	native	not endemic	grasslands
Angiospermae	Poaceae	Saccharum villosum Steud.	1	NE	TRUE	herbs	native	not endemic	forest
Angiospermae	Poaceae	Schizachyrium condensatum (Kunth) Nees	2	NE	TRUE	herbs	native	not endemic	both
Angiospermae	Poaceae	Sporobolus aeneus (Trin.) Kunth	2	NE	TRUE	herbs	native	not endemic	grasslands
Angiospermae	Poaceae	Steinchisma laxum (Sw.) Zuloaga	1	NE	TRUE	herbs	native	not endemic	forest
Angiospermae	Poaceae	Trichanthecium distichophyllum (Spreng.) Zuloaga & Morrone	4	NE	TRUE	herbs	native	endemic	grasslands
Angiospermae	Poaceae	Trichanthecium schwackeanum (Mez) Zuloaga & Morrone	1	NE	TRUE	herbs	native	not endemic	forest
Angiospermae	Poaceae	Trisetum brasiliense Louis-Marie	1	NE	TRUE	herbs	native	endemic	grasslands
Angiospermae	Polemoniaceae	Cobaea scandens Cav.	4	NE	FALSE	lianas	not native	not endemic	forest
Angiospermae	Polygalaceae	Bredemeyera laurifolia (A.St.-Hil. & Moq.) Klotzsch ex A.W.Benn.	1	NE	TRUE	no information	native	endemic	forest
Angiospermae	Polygalaceae	Caamembeca insignis (Chodat) J.F.B.Pastore	5	NE	TRUE	subshrubs	native	endemic	both
Angiospermae	Polygalaceae	Caamembeca salicifolia (Poir.) J.F.B.Pastore	13	NE	FALSE	shrubs	native	endemic	forest
Angiospermae	Polygalaceae	Diclidanthera laurifolia Mart.	1	NE	TRUE	shrubs	native	endemic	forest
Angiospermae	Polygalaceae	Monnina richardiana A.St.-Hil. & Moq.	2	NE	TRUE	subshrubs	native	not endemic	no information
Angiospermae	Polygalaceae	Polygala brasiliensis L.	8	LC	FALSE	herbs	native	not endemic	both
Angiospermae	Polygalaceae	Polygala campestris Gardner	22	NE	FALSE	herbs	native	not endemic	grasslands
Angiospermae	Polygalaceae	Polygala cneorum A.St.-Hil. & Moq.	25	NE	FALSE	herbs	native	endemic	grasslands
Angiospermae	Polygalaceae	Polygala glaziovii Chodat	7	NE	FALSE	herbs	native	endemic	grasslands
Angiospermae	Polygalaceae	Polygala lancifolia A.St.-Hil. & Moq.	9	NE	FALSE	herbs	native	not endemic	both
Angiospermae	Polygalaceae	Polygala paniculata L.	11	NE	FALSE	herbs	native	not endemic	forest
Angiospermae	Polygalaceae	Polygala pulchella A.St.-Hil. & Moq.	9	LC	FALSE	herbs	native	endemic	both
Angiospermae	Polygalaceae	Securidaca lanceolata A.St.-Hil. & Moq.	5	NE	TRUE	lianas	native	endemic	forest
Angiospermae	Polygonaceae	Coccoloba glaziovii Lindau	1	NE	TRUE	trees	native	endemic	forest
Angiospermae	Polygonaceae	Rumex acetosella L.	6	NE	FALSE	herbs	native	not endemic	both
Angiospermae	Pontederiaceae	Eichhornia crassipes (Mart.) Solms	1	NE	TRUE	herbs	native	not endemic	forest
Angiospermae	Potamogetonaceae	Potamogeton polygonus Cham. & Schltdl.	1	NE	TRUE	herbs	native	not endemic	grasslands
Angiospermae	Primulaceae	Cybianthus brasiliensis (Mez) G.Agostini	1	NE	TRUE	shrubs	native	endemic	forest
Angiospermae	Primulaceae	Cybianthus glaber A.DC.	4	NE	FALSE	shrubs	native	endemic	forest
Angiospermae	Primulaceae	Cybianthus verticilatus (Vell.) G.Agostini	3	NE	FALSE	shrubs	native	no information	forest
Angiospermae	Primulaceae	Lysimachia buxifolia Molina	1	NE	TRUE	herbs	native	no information	forest
Angiospermae	Primulaceae	Lysimachia filiformis (Cham. & Schltdl.) U. Manns & Anderb.	6	NE	TRUE	herbs	native	not endemic	grasslands
Angiospermae	Primulaceae	Myrsine coriacea (Sw.) R.Br. ex Roem. & Schult.	10	NE	FALSE	trees	native	not endemic	forest
Angiospermae	Primulaceae	Myrsine gardneriana A.DC.	41	NE	FALSE	shrubs	native	not endemic	both
Angiospermae	Primulaceae	Myrsine lineata (Mez) Imkhan.	11	NE	FALSE	trees	native	endemic	forest
Angiospermae	Primulaceae	Myrsine umbellata Mart.	13	NE	FALSE	trees	native	not endemic	both
Angiospermae	Primulaceae	Myrsine villosissima Mart.	3	EN	FALSE	shrubs	native	endemic	both
Angiospermae	Proteaceae	Euplassa itatiaiae Sleumer	5	NE	FALSE	trees	native	endemic	forest
Angiospermae	Proteaceae	Roupala montana Aubl.	26	NE	FALSE	shrubs	native	not endemic	grasslands
Angiospermae	Quiinaceae	Quiina glaziovii Engl.	1	NE	TRUE	trees	native	endemic	forest
Angiospermae	Ranunculaceae	Anemone assisbrasiliana Kuhlm. & Porto	6	NE	FALSE	herbs	native	endemic	forest
Angiospermae	Ranunculaceae	Anemone glazioviana Urb.	2	NE	TRUE	herbs	native	endemic	forest
Angiospermae	Ranunculaceae	Anemone sellowii Pritz.	3	LC	TRUE	herbs	native	endemic	forest
Angiospermae	Ranunculaceae	Clematis affinis A.St.-Hil.	1	NE	TRUE	lianas	native	not endemic	forest
Angiospermae	Ranunculaceae	Clematis brasiliana DC.	8	NE	FALSE	lianas	native	not endemic	forest
Angiospermae	Ranunculaceae	Clematis campestris A.St.-Hil.	1	LC	TRUE	lianas	native	not endemic	grasslands
Angiospermae	Ranunculaceae	Clematis ulbrichiana Pilg.	2	NE	TRUE	lianas	native	endemic	both
Angiospermae	Ranunculaceae	Ranunculus bonariensis Poir.	6	NE	TRUE	herbs	native	not endemic	both
Angiospermae	Ranunculaceae	Ranunculus flagelliformis Sm.	1	LC	TRUE	herbs	native	not endemic	grasslands
Angiospermae	Ranunculaceae	Ranunculus repens L.	1	NE	TRUE	herbs	not native	not endemic	forest
Angiospermae	Rhamnaceae	Colubrina glandulosa Perkins	8	LC	FALSE	trees	native	not endemic	forest
Angiospermae	Rhamnaceae	Rhamnus sphaerosperma Sw.	5	LC	FALSE	trees	native	not endemic	both
Angiospermae	Rosaceae	Fragaria chiloensis (L.) Mill.	2	NE	TRUE	herbs	not native	not endemic	grasslands
Angiospermae	Rosaceae	Fragaria vesca L.	1	NE	TRUE	herbs	not native	not endemic	grasslands
Angiospermae	Rosaceae	Potentilla indica (Andrews) Th.Wolf	2	NE	FALSE	herbs	not native	not endemic	grasslands
Angiospermae	Rosaceae	Prunus brasiliensis (Cham. & Schltdl.) D.Dietr.	2	NE	TRUE	trees	native	not endemic	forest
Angiospermae	Rosaceae	Prunus myrtifolia (L.) Urb.	7	NE	FALSE	trees	native	not endemic	forest
Angiospermae	Rosaceae	Pyrus communis L.	1	NE	TRUE	trees	not native	not endemic	forest
Angiospermae	Rosaceae	Rubus brasiliensis Mart.	4	NE	FALSE	subshrubs	native	not endemic	forest
Angiospermae	Rosaceae	Rubus rosifolius Sm.	3	NE	FALSE	herbs	native	not endemic	forest
Angiospermae	Rubiaceae	Alseis floribunda Schott	12	NE	FALSE	trees	native	not endemic	forest
Angiospermae	Rubiaceae	Amaioua intermedia Mart. ex Schult. & Schult.f.	4	NE	FALSE	trees	native	not endemic	forest
Angiospermae	Rubiaceae	Bathysa australis (A.St.-Hil.) K.Schum.	18	LC	FALSE	trees	native	not endemic	forest
Angiospermae	Rubiaceae	Bathysa nicholsonii K.Schum.	1	NE	FALSE	trees	native	endemic	forest
Angiospermae	Rubiaceae	Bathysa stipulata (Vell.) C.Presl	4	NE	TRUE	shrubs	native	endemic	both
Angiospermae	Rubiaceae	Borreria dasycephala (Cham. & Schltdl.) Bacigalupo & E.L.Cabral	3	NE	FALSE	subshrubs	native	not endemic	forest
Angiospermae	Rubiaceae	Borreria ocymifolia (Roem. & Schult.) Bacigalupo & E.L.Cabral	2	NE	TRUE	herbs	native	not endemic	forest
Angiospermae	Rubiaceae	Borreria schumannii (Standl. ex Bacigalupo) E.L. Cabral & Sobrado	3	NE	FALSE	lianas	native	not endemic	forest
Angiospermae	Rubiaceae	Borreria verticillata (L.) G.Mey.	1	NE	FALSE	herbs	native	not endemic	forest
Angiospermae	Rubiaceae	Chomelia brasiliana A.Rich.	11	NE	FALSE	shrubs	native	endemic	forest
Angiospermae	Rubiaceae	Chomelia parvifolia (Standl.) Govaerts	3	NE	FALSE	shrubs	native	endemic	forest
Angiospermae	Rubiaceae	Coccocypselum condalia Pers.	34	NE	FALSE	herbs	native	not endemic	both
Angiospermae	Rubiaceae	Coccocypselum cordifolium Nees & Mart.	1	NE	TRUE	herbs	native	endemic	forest
Angiospermae	Rubiaceae	Coccocypselum erythrocephalum Cham. & Schltdl.	4	NE	FALSE	herbs	native	endemic	both
Angiospermae	Rubiaceae	Coccocypselum geophiloides Wawra	2	NE	TRUE	herbs	native	endemic	forest
Angiospermae	Rubiaceae	Coccocypselum hasslerianum Chodat	1	NE	FALSE	herbs	native	not endemic	forest
Angiospermae	Rubiaceae	Coccocypselum lanceolatum (Ruiz & Pav.) Pers.	6	NE	FALSE	herbs	native	not endemic	forest
Angiospermae	Rubiaceae	Coccocypselum lymansmithii Standl.	10	NE	FALSE	herbs	native	not endemic	both
Angiospermae	Rubiaceae	Coffea arabica L.	1	NE	FALSE	shrubs	not native	not endemic	forest
Angiospermae	Rubiaceae	Cordiera concolor (Cham.) Kuntze	6	NE	FALSE	shrubs	native	not endemic	grasslands
Angiospermae	Rubiaceae	Cordiera elliptica (Cham.) Kuntze	15	NE	FALSE	shrubs	native	endemic	forest
Angiospermae	Rubiaceae	Coussarea congestiflora Müll.Arg.	10	NE	FALSE	trees	native	endemic	forest
Angiospermae	Rubiaceae	Coussarea contracta (Walp.) Müll.Arg.	1	NE	FALSE	trees	native	not endemic	forest
Angiospermae	Rubiaceae	Coussarea strigosipes Müll.Arg.	29	NE	FALSE	shrubs	native	endemic	forest
Angiospermae	Rubiaceae	Coutarea hexandra (Jacq.) K.Schum.	8	NE	FALSE	trees	native	not endemic	forest
Angiospermae	Rubiaceae	Declieuxia lysimachioides Zucc. ex Schult. & Schult.f.	1	NE	TRUE	herbs	native	endemic	grasslands
Angiospermae	Rubiaceae	Diodia saponariifolia (Cham. & Schltdl.) K.Schum.	1	NE	TRUE	herbs	native	not endemic	forest
Angiospermae	Rubiaceae	Emmeorhiza umbellata (Spreng.) K.Schum.	12	NE	FALSE	lianas	native	not endemic	forest
Angiospermae	Rubiaceae	Eumachia cephalantha (Müll.Arg.) Delprete & J.H.Kirkbr.	4	NE	FALSE	shrubs	native	not endemic	forest
Angiospermae	Rubiaceae	Eumachia chaenotricha (DC.) C.M.Taylor & Razafim.	4	NE	FALSE	shrubs	native	no information	forest
Angiospermae	Rubiaceae	Faramea hyacinthina Mart.	20	NE	FALSE	trees	native	not endemic	forest
Angiospermae	Rubiaceae	Faramea oligantha Müll.Arg.	1	NE	TRUE	no information	native	endemic	forest
Angiospermae	Rubiaceae	Galianthe brasiliensis (Spreng.) E.L.Cabral & Bacigalupo	17	NE	FALSE	subshrubs	native	not endemic	both
Angiospermae	Rubiaceae	Galianthe cymosa (Cham.) E.L.Cabral & Bacigalupo	1	NT	FALSE	herbs	native	endemic	forest
Angiospermae	Rubiaceae	Galianthe hispidula (A.Rich. ex DC.) E.L.Cabral & Bacigalupo	4	NE	FALSE	herbs	native	not endemic	forest
Angiospermae	Rubiaceae	Galium hypocarpium (L.) Endl. ex Griseb.	25	NE	FALSE	herbs	native	endemic	both
Angiospermae	Rubiaceae	Galium nigroramosum (Ehrend.) Dempster	3	LC	FALSE	herbs	native	not endemic	grasslands
Angiospermae	Rubiaceae	Galium noxium (A.St.-Hil.) Dempster	4	NE	FALSE	herbs	native	not endemic	forest
Angiospermae	Rubiaceae	Guettarda viburnoides Cham. & Schltdl.	5	NE	FALSE	trees	native	not endemic	forest
Angiospermae	Rubiaceae	Hexasepalum gardneri (K. Schum.) J.H. Kirkbr. & Delprete	1	NE	FALSE	lianas	native	endemic	grasslands
Angiospermae	Rubiaceae	Hillia parasitica Jacq.	15	LC	FALSE	shrubs	native	not endemic	forest
Angiospermae	Rubiaceae	Hindsia glabra K.Schum.	3	EN	FALSE	shrubs	native	endemic	grasslands
Angiospermae	Rubiaceae	Hoffmannia peckii K.Schum.	3	NE	FALSE	shrubs	native	not endemic	forest
Angiospermae	Rubiaceae	Ixora schottiana Müll.Arg.	3	NE	FALSE	trees	native	endemic	forest
Angiospermae	Rubiaceae	Ladenbergia hexandra (Pohl) Klotzsch	8	LC	FALSE	trees	native	endemic	forest
Angiospermae	Rubiaceae	Manettia congesta (Vell.) K.Schum.	2	NE	FALSE	lianas	native	endemic	both
Angiospermae	Rubiaceae	Manettia congestoides Wernham	2	NE	FALSE	lianas	native	no information	forest
Angiospermae	Rubiaceae	Manettia glaziovii Wernham	18	NE	FALSE	lianas	native	endemic	forest
Angiospermae	Rubiaceae	Manettia gracilis Cham. & Schltdl.	9	NE	FALSE	lianas	native	endemic	forest
Angiospermae	Rubiaceae	Manettia mitis (Vell.) K.Schum.	7	NE	FALSE	lianas	native	endemic	forest
Angiospermae	Rubiaceae	Manettia pauciflora Dusén	6	EN	FALSE	lianas	native	endemic	grasslands
Angiospermae	Rubiaceae	Manettia verticillata Wernham	2	NE	TRUE	lianas	native	endemic	forest
Angiospermae	Rubiaceae	Palicourea crocea (Sw.) Roem. & Schult.	2	NE	FALSE	shrubs	native	not endemic	forest
Angiospermae	Rubiaceae	Palicourea forsteronioides (Müll.Arg.) C.M.Taylor	5	NE	FALSE	shrubs	native	endemic	forest
Angiospermae	Rubiaceae	Palicourea longipedunculata Gardner	2	NE	FALSE	shrubs	native	endemic	forest
Angiospermae	Rubiaceae	Palicourea malaneoides (Müll.Arg.) C.M.Taylor	8	NE	FALSE	shrubs	native	endemic	forest
Angiospermae	Rubiaceae	Palicourea marcgravii A.St.-Hil.	5	NE	FALSE	shrubs	native	not endemic	forest
Angiospermae	Rubiaceae	Palicourea rudgeoides (Müll.Arg.) Standl.	14	NE	FALSE	shrubs	native	endemic	forest
Angiospermae	Rubiaceae	Palicourea tetraphylla Cham. & Schltdl.	10	LC	FALSE	shrubs	native	endemic	forest
Angiospermae	Rubiaceae	Posoqueria latifolia (Rudge) Schult.	11	LC	FALSE	trees	native	not endemic	forest
Angiospermae	Rubiaceae	Psychotria beyrichiana Müll.Arg.	3	NE	TRUE	shrubs	native	endemic	forest
Angiospermae	Rubiaceae	Psychotria capitata Ruiz & Pav.	20	LC	FALSE	shrubs	native	not endemic	forest
Angiospermae	Rubiaceae	Psychotria hastisepala Müll.Arg.	1	NE	FALSE	shrubs	native	endemic	forest
Angiospermae	Rubiaceae	Psychotria hoffmannseggiana (Willd. ex Schult.) Müll.Arg.	7	NE	FALSE	subshrubs	native	endemic	forest
Angiospermae	Rubiaceae	Psychotria leiocarpa Cham. & Schltdl.	9	NE	FALSE	shrubs	native	not endemic	forest
Angiospermae	Rubiaceae	Psychotria lupulina Benth.	5	NE	FALSE	shrubs	native	not endemic	forest
Angiospermae	Rubiaceae	Psychotria nemorosa Gardner	9	NE	FALSE	shrubs	native	endemic	forest
Angiospermae	Rubiaceae	Psychotria nuda (Cham. & Schltdl.) Wawra	6	NE	FALSE	shrubs	native	endemic	forest
Angiospermae	Rubiaceae	Psychotria pubigera Schltdl.	22	NE	FALSE	shrubs	native	endemic	forest
Angiospermae	Rubiaceae	Psychotria rhytidocarpa Müll.Arg.	3	LC	FALSE	shrubs	native	endemic	forest
Angiospermae	Rubiaceae	Psychotria ruelliifolia (Cham. & Schltdl.) Müll.Arg.	20	NE	FALSE	shrubs	native	endemic	forest
Angiospermae	Rubiaceae	Psychotria spathicalyx Müll.Arg.	2	NE	TRUE	shrubs	native	endemic	forest
Angiospermae	Rubiaceae	Psychotria stachyoides Benth.	9	NE	FALSE	shrubs	native	endemic	forest
Angiospermae	Rubiaceae	Psychotria subtriflora Müll.Arg.	1	NE	FALSE	shrubs	native	endemic	forest
Angiospermae	Rubiaceae	Psychotria suterella Müll.Arg.	19	NE	FALSE	shrubs	native	not endemic	forest
Angiospermae	Rubiaceae	Psychotria vellosiana Benth.	42	NE	FALSE	shrubs	native	not endemic	forest
Angiospermae	Rubiaceae	Randia armata (Sw.) DC.	2	NE	TRUE	shrubs	native	not endemic	forest
Angiospermae	Rubiaceae	Randia itatiaiae Silva Neto & Ávila	8	NE	FALSE	trees	native	endemic	forest
Angiospermae	Rubiaceae	Rudgea francavillana Müll.Arg.	1	LC	TRUE	trees	native	endemic	forest
Angiospermae	Rubiaceae	Rudgea gardenioides (Cham.) Müll.Arg.	2	NE	FALSE	trees	native	endemic	forest
Angiospermae	Rubiaceae	Rudgea insignis Müll.Arg.	1	VU	FALSE	shrubs	native	endemic	forest
Angiospermae	Rubiaceae	Rudgea nobilis Müll.Arg.	2	NT	FALSE	trees	native	endemic	forest
Angiospermae	Rubiaceae	Rudgea nodosa (Cham.) Benth.	1	NE	TRUE	no information	native	endemic	forest
Angiospermae	Rubiaceae	Rudgea recurva Müll.Arg.	6	NE	FALSE	trees	native	endemic	forest
Angiospermae	Rubiaceae	Rudgea sessilis (Vell.) Müll.Arg.	6	LC	FALSE	shrubs	native	endemic	forest
Angiospermae	Rubiaceae	Rudgea triflora Benth.	2	NT	FALSE	shrubs	native	endemic	forest
Angiospermae	Rubiaceae	Sabicea cinerea Aubl.	1	NE	TRUE	lianas	native	not endemic	grasslands
Angiospermae	Rubiaceae	Schizocalyx cuspidatus (A.St.-Hil.) Kainul. & B. Bremer	12	NE	FALSE	trees	native	endemic	forest
Angiospermae	Rubiaceae	Simira viridiflora (Allemão & Saldanha) Steyerm.	3	NE	TRUE	trees	native	endemic	forest
Angiospermae	Rutaceae	Conchocarpus adenantherus (Rizzini) Kallunki & Pirani	1	NE	TRUE	trees	native	endemic	forest
Angiospermae	Rutaceae	Dictyoloma vandellianum A.Juss.	6	NE	TRUE	trees	native	not endemic	forest
Angiospermae	Rutaceae	Esenbeckia grandiflora Mart.	1	NE	TRUE	trees	native	not endemic	forest
Angiospermae	Rutaceae	Metrodorea nigra A.St.-Hil.	2	NE	TRUE	trees	native	endemic	forest
Angiospermae	Rutaceae	Neoraputia magnifica (Engl.) Emmerich ex Kallunki	2	NE	FALSE	trees	native	endemic	forest
Angiospermae	Rutaceae	Zanthoxylum monogynum A.St.-Hil.	7	NE	FALSE	trees	native	not endemic	forest
Angiospermae	Rutaceae	Zanthoxylum rhoifolium Lam.	2	NE	FALSE	trees	native	not endemic	forest
Angiospermae	Sabiaceae	Meliosma itatiaiae Urb.	17	NE	FALSE	trees	native	endemic	forest
Angiospermae	Sabiaceae	Meliosma sellowii Urb.	2	NE	FALSE	trees	native	endemic	forest
Angiospermae	Salicaceae	Abatia americana (Gardner) Eichler	6	NE	FALSE	shrubs	native	endemic	forest
Angiospermae	Salicaceae	Azara uruguayensis (Speg.) Sleumer	1	NT	TRUE	shrubs	native	not endemic	grasslands
Angiospermae	Salicaceae	Casearia decandra Jacq.	4	NE	FALSE	trees	native	endemic	forest
Angiospermae	Salicaceae	Casearia lasiophylla Eichler	1	LC	TRUE	no information	native	endemic	forest
Angiospermae	Salicaceae	Casearia obliqua Spreng.	5	NE	TRUE	trees	native	endemic	forest
Angiospermae	Salicaceae	Casearia pauciflora Cambess.	3	LC	FALSE	shrubs	native	endemic	forest
Angiospermae	Salicaceae	Casearia sylvestris Sw.	15	NE	FALSE	trees	native	not endemic	forest
Angiospermae	Salicaceae	Xylosma prockia (Turcz.) Turcz.	3	NE	FALSE	shrubs	native	not endemic	forest
Angiospermae	Santalaceae	Antidaphne glaziovii (Tiegh.) Kuijt	4	NE	FALSE	herbs	native	endemic	forest
Angiospermae	Santalaceae	Phoradendron piperoides (Kunth) Trel.	1	NE	TRUE	herbs	native	not endemic	forest
Angiospermae	Sapindaceae	Allophylus semidentatus (Miq.)	1	LC	FALSE	trees	native	not endemic	forest
Angiospermae	Sapindaceae	Cupania ludowigii Somner & Ferrucci	11	NE	FALSE	trees	native	endemic	forest
Angiospermae	Sapindaceae	Cupania oblongifolia Mart.	10	NE	FALSE	trees	native	endemic	forest
Angiospermae	Sapindaceae	Cupania vernalis Cambess.	10	NE	FALSE	trees	native	not endemic	forest
Angiospermae	Sapindaceae	Matayba juglandifolia (Cambess.) Radlk.	4	NE	FALSE	trees	native	endemic	forest
Angiospermae	Sapindaceae	Matayba marginata Radlk.	1	NE	TRUE	trees	native	endemic	forest
Angiospermae	Sapindaceae	Matayba obovata R. L. G. Coelho, V. C. Souza & Ferrucci	2	NE	TRUE	trees	native	endemic	forest
Angiospermae	Sapindaceae	Paullinia carpopoda Cambess.	31	NE	FALSE	lianas	native	endemic	forest
Angiospermae	Sapindaceae	Paullinia meliifolia Juss.	2	NE	FALSE	lianas	native	not endemic	forest
Angiospermae	Sapindaceae	Paullinia trigonia Vell.	8	NE	FALSE	lianas	native	endemic	forest
Angiospermae	Sapindaceae	Serjania caracasana (Jacq.) Willd.	2	NE	FALSE	lianas	native	not endemic	forest
Angiospermae	Sapindaceae	Serjania comata Radlk.	1	NE	FALSE	lianas	native	not endemic	grasslands
Angiospermae	Sapindaceae	Serjania communis Cambess.	2	NE	FALSE	lianas	native	not endemic	forest
Angiospermae	Sapindaceae	Serjania cuspidata Cambess.	1	LC	FALSE	lianas	native	endemic	forest
Angiospermae	Sapindaceae	Serjania deflexa Gardner	4	LC	FALSE	lianas	native	endemic	forest
Angiospermae	Sapindaceae	Serjania elegans Cambess.	14	NE	FALSE	lianas	native	endemic	forest
Angiospermae	Sapindaceae	Serjania itatiaiensis Somner	1	NE	TRUE	lianas	native	endemic	forest
Angiospermae	Sapindaceae	Serjania laruotteana Cambess.	1	NE	FALSE	lianas	native	not endemic	forest
Angiospermae	Sapindaceae	Serjania lethalis A.St.-Hil.	1	NE	FALSE	lianas	native	not endemic	forest
Angiospermae	Sapindaceae	Serjania macrostachya Radlk.	1	NE	TRUE	lianas	native	endemic	forest
Angiospermae	Sapindaceae	Serjania paradoxa Radlk.	1	NE	TRUE	lianas	native	endemic	no information
Angiospermae	Sapindaceae	Serjania reticulata Cambess.	3	NE	FALSE	lianas	native	not endemic	both
Angiospermae	Sapindaceae	Urvillea rufescens Cambess.	1	NE	TRUE	lianas	native	endemic	forest
Angiospermae	Sapindaceae	Urvillea ulmacea Kunth	1	NE	TRUE	lianas	native	not endemic	forest
Angiospermae	Sapotaceae	Diploon cuspidatum (Hoehne) Cronq.	1	NE	TRUE	trees	native	not endemic	forest
Angiospermae	Sapotaceae	Micropholis crassipedicellata (Mart. & Eichler) Pierre	4	LC	FALSE	trees	native	endemic	forest
Angiospermae	Sapotaceae	Pouteria guianensis Aubl.	1	NE	TRUE	trees	native	not endemic	forest
Angiospermae	Saururaceae	Houttuynia cordata Thunb.	2	NE	FALSE	herbs	not native	not endemic	forest
Angiospermae	Saxifragaceae	Saxifraga stolonifera Curtis	1	NE	FALSE	herbs	not native	not endemic	forest
Angiospermae	Scrophulariaceae	Buddleja speciosissima Taub.	27	VU	FALSE	shrubs	native	endemic	grasslands
Angiospermae	Scrophulariaceae	Buddleja stachyoides Cham. & Schltdl.	5	NE	FALSE	shrubs	native	not endemic	both
Angiospermae	Siparunaceae	Siparuna brasiliensis (Spreng.) A.DC.	25	LC	FALSE	shrubs	native	endemic	forest
Angiospermae	Siparunaceae	Siparuna guianensis Aubl.	5	NE	FALSE	trees	native	not endemic	forest
Angiospermae	Smilacaceae	Smilax campestris Griseb.	2	NE	FALSE	lianas	native	not endemic	forest
Angiospermae	Smilacaceae	Smilax elastica Griseb.	8	NE	FALSE	lianas	native	endemic	forest
Angiospermae	Smilacaceae	Smilax japicanga Griseb.	2	NT	FALSE	lianas	native	endemic	forest
Angiospermae	Smilacaceae	Smilax lappacea Willd.	1	EN	FALSE	lianas	native	not endemic	forest
Angiospermae	Smilacaceae	Smilax muscosa Toledo	11	VU	FALSE	lianas	native	endemic	forest
Angiospermae	Smilacaceae	Smilax quinquenervia Vell.	1	NE	FALSE	lianas	native	not endemic	forest
Angiospermae	Smilacaceae	Smilax staminea Griseb.	2	NE	FALSE	lianas	native	not endemic	forest
Angiospermae	Solanaceae	Acnistus arborescens (L.) Schltdl.	3	NE	FALSE	shrubs	native	not endemic	forest
Angiospermae	Solanaceae	Aureliana anonacea (Sendtn.) I.M.C.Rodrigues & Stehmann	8	NE	FALSE	shrubs	native	endemic	forest
Angiospermae	Solanaceae	Aureliana brasiliana (Hunz.) Barboza & Hunz.	4	NE	FALSE	shrubs	native	endemic	forest
Angiospermae	Solanaceae	Aureliana fasciculata (Vell.) Sendtn.	7	LC	FALSE	trees	native	not endemic	both
Angiospermae	Solanaceae	Aureliana pogogena (Moric.) I.M.C.Rodrigues & Stehmann	1	NE	FALSE	shrubs	native	endemic	forest
Angiospermae	Solanaceae	Browallia americana L.	1	NE	TRUE	herbs	not native	not endemic	forest
Angiospermae	Solanaceae	Brunfelsia brasiliensis (Spreng.) L.B.Sm. & Downs	7	NE	FALSE	shrubs	native	endemic	grasslands
Angiospermae	Solanaceae	Brunfelsia hydrangeiformis (Pohl) Benth.	5	NE	FALSE	shrubs	native	endemic	forest
Angiospermae	Solanaceae	Capsicum villosum Sendtn.	19	NE	FALSE	shrubs	native	endemic	forest
Angiospermae	Solanaceae	Cestrum axillare Vell.	3	NE	TRUE	trees	native	not endemic	forest
Angiospermae	Solanaceae	Cestrum bracteatum Link & Otto	19	NE	FALSE	shrubs	native	not endemic	both
Angiospermae	Solanaceae	Cestrum corymbosum Schltdl.	3	NE	TRUE	shrubs	native	endemic	grasslands
Angiospermae	Solanaceae	Cestrum schlechtendalii G.Don	6	NE	FALSE	shrubs	native	not endemic	forest
Angiospermae	Solanaceae	Dyssochroma viridiflorum (Sims) Miers	6	NE	FALSE	shrubs	native	endemic	forest
Angiospermae	Solanaceae	Nicotiana langsdorffii Weinm.	2	NE	TRUE	herbs	native	not endemic	both
Angiospermae	Solanaceae	Solandra grandiflora Sw.	2	NE	FALSE	lianas	native	not endemic	forest
Angiospermae	Solanaceae	Solanum americanum Mill.	2	NE	FALSE	herbs	native	not endemic	forest
Angiospermae	Solanaceae	Solanum bradei Giacomin & Stehmann	5	NE	FALSE	shrubs	native	endemic	forest
Angiospermae	Solanaceae	Solanum bullatum Vell.	8	LC	FALSE	trees	native	endemic	forest
Angiospermae	Solanaceae	Solanum campaniforme Roem. & Schult.	8	NE	FALSE	shrubs	native	not endemic	forest
Angiospermae	Solanaceae	Solanum cassioides L.B.Sm. & Downs	4	NE	FALSE	shrubs	native	endemic	grasslands
Angiospermae	Solanaceae	Solanum castaneum Carvalho	2	NE	FALSE	shrubs	native	endemic	forest
Angiospermae	Solanaceae	Solanum cinnamomeum Sendtn.	3	LC	FALSE	trees	native	endemic	forest
Angiospermae	Solanaceae	Solanum cladotrichum Dunal	6	NE	FALSE	shrubs	native	endemic	both
Angiospermae	Solanaceae	Solanum concinnum Schott ex Sendtn.	15	NE	FALSE	shrubs	native	endemic	forest
Angiospermae	Solanaceae	Solanum didymum Dunal	27	NE	FALSE	shrubs	native	not endemic	both
Angiospermae	Solanaceae	Solanum enantiophyllanthum Bitter	14	NE	FALSE	shrubs	native	endemic	grasslands
Angiospermae	Solanaceae	Solanum flaccidum Vell.	2	NE	TRUE	lianas	native	not endemic	forest
Angiospermae	Solanaceae	Solanum gnaphalocarpon Vell.	9	NE	FALSE	trees	native	endemic	forest
Angiospermae	Solanaceae	Solanum granulosoleprosum Dunal	2	LC	FALSE	trees	native	not endemic	forest
Angiospermae	Solanaceae	Solanum hexandrum Vell.	4	NE	FALSE	shrubs	native	endemic	forest
Angiospermae	Solanaceae	Solanum hoehnei C.V.Morton	2	NE	TRUE	herbs	native	endemic	forest
Angiospermae	Solanaceae	Solanum inodorum Vell.	14	NE	FALSE	lianas	native	endemic	forest
Angiospermae	Solanaceae	Solanum itatiaiae Dusén	8	NE	FALSE	shrubs	native	endemic	both
Angiospermae	Solanaceae	Solanum lacerdae Dusén	9	NE	FALSE	shrubs	native	endemic	both
Angiospermae	Solanaceae	Solanum latiflorum Bohs	7	LC	FALSE	shrubs	native	endemic	forest
Angiospermae	Solanaceae	Solanum lhotskyanum Dunal	4	NE	FALSE	shrubs	native	endemic	both
Angiospermae	Solanaceae	Solanum luridifuscescens Bitter	4	NE	FALSE	shrubs	native	endemic	forest
Angiospermae	Solanaceae	Solanum lycocarpum A.St.-Hil.	2	NE	TRUE	trees	native	not endemic	forest
Angiospermae	Solanaceae	Solanum paniculatum L.	4	NE	TRUE	shrubs	native	not endemic	forest
Angiospermae	Solanaceae	Solanum pinetorum (L.B.Sm. & Downs) Bohs	5	NT	FALSE	shrubs	native	endemic	grasslands
Angiospermae	Solanaceae	Solanum pseudoquina A.St.-Hil.	13	LC	FALSE	trees	native	not endemic	both
Angiospermae	Solanaceae	Solanum rufescens Sendtn.	10	NE	FALSE	trees	native	endemic	forest
Angiospermae	Solanaceae	Solanum schizandrum Sendtn.	4	NE	FALSE	lianas	native	endemic	forest
Angiospermae	Solanaceae	Solanum sisymbriifolium Lam.	2	NE	TRUE	no information	native	not endemic	forest
Angiospermae	Solanaceae	Solanum stipulatum Vell.	2	NE	FALSE	shrubs	native	endemic	forest
Angiospermae	Solanaceae	Solanum swartzianum Roem. & Schult.	17	NE	FALSE	trees	native	not endemic	forest
Angiospermae	Solanaceae	Solanum vaillantii Dunal	3	NE	TRUE	shrubs	native	endemic	forest
Angiospermae	Solanaceae	Solanum variabile Mart.	3	NE	TRUE	shrubs	native	not endemic	both
Angiospermae	Solanaceae	Solanum velleum Thunb.	3	NE	FALSE	trees	native	endemic	forest
Angiospermae	Solanaceae	Solanum verticillatum S. Knapp & Stehmann	1	NE	FALSE	shrubs	native	endemic	forest
Angiospermae	Styracaceae	Styrax acuminatus Pohl	1	LC	TRUE	trees	native	not endemic	forest
Angiospermae	Styracaceae	Styrax latifolius Pohl	1	NE	TRUE	trees	native	endemic	forest
Angiospermae	Symplocaceae	Symplocos celastrinea Mart.	5	NE	FALSE	trees	native	not endemic	both
Angiospermae	Symplocaceae	Symplocos corymboclados Brand	3	EN	FALSE	shrubs	native	endemic	grasslands
Angiospermae	Symplocaceae	Symplocos falcata Brand	10	LC	FALSE	trees	native	endemic	both
Angiospermae	Symplocaceae	Symplocos insignis Brand	21	NE	FALSE	trees	native	endemic	forest
Angiospermae	Symplocaceae	Symplocos itatiaiae Wawra	4	EN	FALSE	trees	native	endemic	grasslands
Angiospermae	Symplocaceae	Symplocos neglecta Brand	2	CR	TRUE	shrubs	native	endemic	forest
Angiospermae	Symplocaceae	Symplocos nitidiflora Brand	3	NE	FALSE	trees	native	endemic	forest
Angiospermae	Symplocaceae	Symplocos pubescens Klotzsch ex Benth.	3	NE	TRUE	trees	native	not endemic	forest
Angiospermae	Symplocaceae	Symplocos rizzinii Occhioni	1	NE	TRUE	trees	native	endemic	forest
Angiospermae	Theaceae	Camelia sinensis (L.) Kuntze.	1	NE	TRUE	trees	not native	not endemic	forest
Angiospermae	Theaceae	Laplacea fruticosa (Schrad.) Kobuski	5	NE	TRUE	trees	native	not endemic	grasslands
Angiospermae	Thismiaceae	Thismia glaziovii Poulsen	3	NE	TRUE	herbs	native	not endemic	forest
Angiospermae	Thymelaeaceae	Daphnopsis alpestris (Gardner) Benth. & Hook.f.	1	NE	TRUE	shrubs	native	endemic	grasslands
Angiospermae	Thymelaeaceae	Daphnopsis fasciculata (Meisn.) Nevling	7	NE	FALSE	shrubs	native	endemic	forest
Angiospermae	Thymelaeaceae	Daphnopsis racemosa Griseb.	2	NE	TRUE	shrubs	native	not endemic	forest
Angiospermae	Trigoniaceae	Trigonia nivea Cambess.	4	NE	FALSE	lianas	native	not endemic	forest
Angiospermae	Trigoniaceae	Trigonia paniculata Warm.	1	NE	FALSE	lianas	native	endemic	forest
Angiospermae	Trigoniaceae	Trigonia rytidocarpa Casar.	1	NE	TRUE	lianas	native	endemic	forest
Angiospermae	Triuridaceae	Triuris alata Brade	2	NE	TRUE	herbs	native	endemic	forest
Angiospermae	Triuridaceae	Triuris hyalina Miers	2	LC	TRUE	herbs	native	not endemic	forest
Angiospermae	Urticaceae	Boehmeria caudata Sw.	1	NE	FALSE	shrubs	native	not endemic	forest
Angiospermae	Urticaceae	Cecropia glaziovii Snethl.	2	NE	FALSE	trees	native	endemic	forest
Angiospermae	Urticaceae	Cecropia hololeuca Miq.	1	NE	TRUE	trees	native	endemic	forest
Angiospermae	Urticaceae	Cecropia pachystachya Trécul	2	NE	FALSE	trees	native	not endemic	forest
Angiospermae	Urticaceae	Coussapoa microcarpa (Schott) Rizzini	4	NE	FALSE	trees	native	endemic	forest
Angiospermae	Urticaceae	Phenax sonneratii (Poir.) Wedd.	2	NE	TRUE	subshrubs	native	not endemic	forest
Angiospermae	Urticaceae	Pilea apiculata Killip	3	NE	TRUE	shrubs	native	not endemic	forest
Angiospermae	Urticaceae	Urera baccifera (L.) Gaudich. ex Wedd.	2	NE	FALSE	no information	native	not endemic	forest
Angiospermae	Velloziaceae	Barbacenia gounelleana Beauverd	14	EN	FALSE	herbs	native	endemic	grasslands
Angiospermae	Verbenaceae	Glandularia lobata (Vell.) P.Peralta & Thode	3	NE	FALSE	herbs	native	not endemic	grasslands
Angiospermae	Verbenaceae	Lantana fucata Lindl.	1	NE	FALSE	shrubs	native	not endemic	forest
Angiospermae	Verbenaceae	Lantana tiliaefolia Cham.	1	NE	TRUE	herbs	native	endemic	forest
Angiospermae	Verbenaceae	Lippia pubescens (Moldenke) T.Silva	4	NE	FALSE	shrubs	native	endemic	forest
Angiospermae	Verbenaceae	Petrea volubilis L.	1	NE	TRUE	no information	native	not endemic	forest
Angiospermae	Verbenaceae	Stachytarpheta speciosa Pohl ex Schauer	10	NE	FALSE	shrubs	native	endemic	both
Angiospermae	Verbenaceae	Verbena hirta Spreng.	8	LC	FALSE	herbs	native	not endemic	grasslands
Angiospermae	Verbenaceae	Verbena litoralis Kunth	2	NE	TRUE	herbs	native	not endemic	grasslands
Angiospermae	Verbenaceae	Verbena rigida Spreng.	1	NE	TRUE	herbs	native	not endemic	forest
Angiospermae	Violaceae	Anchietea pyrifolia (Mart.) G.Don	12	NE	FALSE	lianas	native	not endemic	forest
Angiospermae	Violaceae	Pombalia communis (A.St.-Hil.) Paula-Souza	2	NE	TRUE	subshrubs	native	not endemic	forest
Angiospermae	Violaceae	Viola cerasifolia A.St.-Hil.	9	LC	FALSE	herbs	native	endemic	forest
Angiospermae	Violaceae	Viola gracillima A.St.-Hil.	1	EN	TRUE	herbs	native	endemic	forest
Angiospermae	Violaceae	Viola subdimidiata A.St.-Hil.	10	LC	FALSE	herbs	native	endemic	forest
Angiospermae	Vitaceae	Cissus albida Cambess.	3	NE	FALSE	lianas	native	endemic	forest
Angiospermae	Vitaceae	Clematicissus striata (Ruiz & Pav.) Lombardi	2	NE	FALSE	lianas	native	not endemic	forest
Angiospermae	Vochysiaceae	Qualea gestasiana A.St.-Hil.	5	NE	FALSE	trees	native	endemic	forest
Angiospermae	Vochysiaceae	Vochysia glazioviana Warm.	1	NE	TRUE	trees	native	endemic	forest
Angiospermae	Vochysiaceae	Vochysia laurifolia Warm.	6	NE	FALSE	trees	native	endemic	forest
Angiospermae	Vochysiaceae	Vochysia schwackeana Warm.	6	NE	FALSE	trees	native	endemic	forest
Angiospermae	Vochysiaceae	Vochysia tucanorum Mart.	3	NE	FALSE	trees	native	not endemic	forest
Angiospermae	Winteraceae	Drimys brasiliensis Miers	27	LC	FALSE	trees	native	not endemic	forest
Angiospermae	Xyridaceae	Xyris augusto-coburgii Szyszy?. ex Beck	3	LC	FALSE	herbs	native	endemic	grasslands
Angiospermae	Xyridaceae	Xyris filifolia L.A.Nilsson	1	NE	TRUE	herbs	native	endemic	grasslands
Angiospermae	Xyridaceae	Xyris fusca L.A.Nilsson	4	EN	FALSE	herbs	native	endemic	grasslands
Angiospermae	Xyridaceae	Xyris stenophylla L.A.Nilsson	3	VU	FALSE	herbs	native	endemic	grasslands
Angiospermae	Xyridaceae	Xyris wawrae Heimerl	5	EN	FALSE	herbs	native	endemic	grasslands
Angiospermae	Xyridaceae	Xyris itatiayensis (Malme) Wand. & Sajo	1	NE	TRUE	herbs	native	endemic	grasslands
Angiospermae	Xyridaceae	Xyris macrocephala Vahl	1	NE	TRUE	herbs	native	not endemic	grasslands
Angiospermae	Zingiberaceae	Hedychium coronarium J.Koenig	1	NE	FALSE	herbs	not native	not endemic	forest
Angiospermae	Zingiberaceae	Renealmia chrysotricha Petersen	3	NE	FALSE	herbs	native	endemic	forest
Angiospermae	Zingiberaceae	Renealmia petasites Gagnep.	2	LC	FALSE	herbs	native	endemic	forest
Ferns	Anemiaceae	Anemia mandioccana Raddi	6	NE	FALSE	herbs	native	endemic	forest
Ferns	Anemiaceae	Anemia organensis Rosenst.	1	NT	TRUE	herbs	native	endemic	forest
Ferns	Anemiaceae	Anemia phyllitidis (L.) Sw.	13	NE	FALSE	herbs	native	not endemic	forest
Ferns	Anemiaceae	Anemia raddiana Link	1	NE	TRUE	herbs	native	not endemic	forest
Ferns	Anemiaceae	Anemia villosa Humb. & Bonpl. ex Willd.	13	NE	FALSE	herbs	native	not endemic	both
Ferns	Aspleniaceae	Asplenium alatum Humb. & Bonpl. ex Willd.	5	NE	FALSE	herbs	native	not endemic	forest
Ferns	Aspleniaceae	Asplenium auriculatum Sw.	15	NE	FALSE	herbs	native	not endemic	forest
Ferns	Aspleniaceae	Asplenium auritum Sw.	15	NE	FALSE	herbs	native	not endemic	forest
Ferns	Aspleniaceae	Asplenium campos-portoi Brade	6	NT	FALSE	herbs	native	endemic	forest
Ferns	Aspleniaceae	Asplenium castaneum Schltdl. & Cham.	2	EN	FALSE	herbs	native	not endemic	grasslands
Ferns	Aspleniaceae	Asplenium claussenii Hiero.	2	NE	TRUE	herbs	native	not endemic	forest
Ferns	Aspleniaceae	Asplenium cristatum Lam.	1	NE	TRUE	herbs	native	not endemic	forest
Ferns	Aspleniaceae	Asplenium formosum Willd.	5	NE	FALSE	herbs	native	not endemic	forest
Ferns	Aspleniaceae	Asplenium harpeodes Kunze	22	NE	FALSE	herbs	native	not endemic	forest
Ferns	Aspleniaceae	Asplenium inaequilaterale Willd.	1	NE	FALSE	herbs	native	not endemic	forest
Ferns	Aspleniaceae	Asplenium incurvatum Fée	4	NE	TRUE	herbs	native	endemic	both
Ferns	Aspleniaceae	Asplenium jucundum Fée	1	NE	FALSE	herbs	native	endemic	forest
Ferns	Aspleniaceae	Asplenium kunzeanum Klotzsch ex Rosenst.	14	NE	FALSE	herbs	native	endemic	forest
Ferns	Aspleniaceae	Asplenium martianum C.Chr.	8	NE	FALSE	herbs	native	endemic	both
Ferns	Aspleniaceae	Asplenium monanthes L.	14	NE	FALSE	herbs	native	not endemic	both
Ferns	Aspleniaceae	Asplenium mourai Hieron.	4	NE	FALSE	herbs	native	endemic	forest
Ferns	Aspleniaceae	Asplenium mucronatum C.Presl	5	NE	FALSE	herbs	native	not endemic	forest
Ferns	Aspleniaceae	Asplenium oligophyllum Kaulf.	6	NE	FALSE	herbs	native	not endemic	forest
Ferns	Aspleniaceae	Asplenium praemorsum Sw.	4	LC	FALSE	herbs	native	not endemic	forest
Ferns	Aspleniaceae	Asplenium pseudonitidum Raddi	7	NE	FALSE	herbs	native	endemic	forest
Ferns	Aspleniaceae	Asplenium pteropus Kaulf.	3	NE	FALSE	herbs	native	not endemic	forest
Ferns	Aspleniaceae	Asplenium raddianum Gaudich.	13	NE	FALSE	herbs	native	not endemic	forest
Ferns	Aspleniaceae	Asplenium scandicinum Kaulf.	8	NE	FALSE	herbs	native	not endemic	forest
Ferns	Aspleniaceae	Asplenium serra Langsd. & Fisch.	15	NE	FALSE	herbs	native	not endemic	both
Ferns	Aspleniaceae	Asplenium uniseriale Raddi	6	NE	FALSE	herbs	native	not endemic	forest
Ferns	Aspleniaceae	Asplenium wacketii Rosenst.	6	LC	FALSE	herbs	native	endemic	forest
Ferns	Aspleniaceae	Hymenasplenium triquetrum (N. Murak. & R.C. Moran) L. Regalado & Prada	11	NE	FALSE	herbs	native	not endemic	forest
[truncated: 317 more rows]
