# Supplementary material for: Using online databases to produce comprehensive accounts of the vascular plants from the Brazilian protected areas: The Parque Nacional do Itatiaia as a case study
Source: Biodivers Data J. 2020 May 19;8:e50837. doi: 10.3897/BDJ.8.e50837 (PMC7250941; doi:10.3897/BDJ.8.e50837)
Supplement: Supplementary material 4 — Threatened and data deficient species of vascular plants occurring in the “Parque Nacional do Itatiaia,” their respective groups, families and threat category (CR = critically endangered, VU = vulnerable, EN = endangered and DD = data deficient). [file bdj-08-e50837-s004.txt]

Group	Family	Species	Category
Angiosperms	Acanthaceae	Staurogyne itatiaiae (Wawra) Leonard	EN
Angiosperms	Amaryllidaceae	Hippeastrum morelianum Lem.	VU
Angiosperms	Annonaceae	Trigynaea oblongifolia Schltdl.	EN
Angiosperms	Apiaceae	Eryngium glaziovianum Urb.	DD
Angiosperms	Apocynaceae	Oxypetalum glaziovii (E.Fourn.) Fontella & Marquete	EN
Angiosperms	Aquifoliaceae	Ilex loranthoides Mart. ex Reissek	VU
Angiosperms	Arecaceae	Euterpe edulis Mart.	VU
Angiosperms	Asteraceae	Lepidaploa gnaphalioides (Sch.Bip. ex Baker) H.Rob.	EN
Angiosperms	Asteraceae	Mikania additicia B.L.Rob.	EN
Angiosperms	Asteraceae	Campuloclinium parvulum (Glaz.) R.M.King & H.Rob.	VU
Angiosperms	Asteraceae	Mikania argyreiae DC.	VU
Angiosperms	Asteraceae	Stevia resinosa Gardner	VU
Angiosperms	Asteraceae	Trixis glaziovii Baker	VU
Angiosperms	Begoniaceae	Begonia paulensis A.DC.	EN
Angiosperms	Berberidaceae	Berberis campos-portoi Brade	CR
Angiosperms	Bignoniaceae	Jacaranda crassifolia Morawetz	EN
Angiosperms	Bromeliaceae	Vriesea morrenii Wawra	DD
Angiosperms	Bromeliaceae	Fernseea itatiaiae (Wawra) Baker	EN
Angiosperms	Bromeliaceae	Nidularium itatiaiae L.B.Sm.	EN
Angiosperms	Bromeliaceae	Vriesea penduliflora L.B.Sm.	EN
Angiosperms	Bromeliaceae	Aechmea vanhoutteana (Van Houtte) Mez	VU
Angiosperms	Bromeliaceae	Vriesea sazimae Leme	VU
Angiosperms	Cactaceae	Rhipsalis agudoensis N.P.Taylor	DD
Angiosperms	Cactaceae	Schlumbergera microsphaerica (K.Schum.) Hoevel	VU
Angiosperms	Cactaceae	Schlumbergera opuntioides (Loefgr. & Dusén) D.R.Hunt	VU
Angiosperms	Calyceraceae	Boopis itatiaiae Dusén	EN
Angiosperms	Caprifoliaceae	Valeriana glaziovii Taub.	EN
Angiosperms	Chrysobalanaceae	Licania indurata Pilg.	EN
Angiosperms	Cyperaceae	Cryptangium polyphyllum (Nees) Boeckeler	EN
Angiosperms	Fabaceae	Bionia bella Mart. ex Benth.	DD
Angiosperms	Fabaceae	Dalbergia nigra (Vell.) Allemão ex Benth.	VU
Angiosperms	Fabaceae	Inga mendoncaei Harms	VU
Angiosperms	Fabaceae	Melanoxylon brauna Schott	VU
Angiosperms	Gentianaceae	Voyria aphylla (Jacq.) Pers.	DD
Angiosperms	Lauraceae	Beilschmiedia rigida (Mez) Kosterm.	EN
Angiosperms	Lauraceae	Ocotea odorifera (Vell.) Rohwer	EN
Angiosperms	Lauraceae	Ocotea porosa (Nees & Mart.) Barroso	EN
Angiosperms	Lentibulariaceae	Utricularia tridentata Sylvén	VU
Angiosperms	Loasaceae	Aosa uleana (Urb. & Gilg) Weigend	CR
Angiosperms	Loganiaceae	Spigelia amplexicaulis E.F.Guim. & Fontella	EN
Angiosperms	Melastomataceae	Miconia setosociliata Cogn.	VU
Angiosperms	Meliaceae	Cedrela fissilis Vell.	VU
Angiosperms	Menispermaceae	Disciphania hernandia (Vell.) Barneby	DD
Angiosperms	Myristicaceae	Virola bicuhyba (Schott ex Spreng.) Warb.	EN
Angiosperms	Myrtaceae	Campomanesia hirsuta Gardner	EN
Angiosperms	Myrtaceae	Myrceugenia bracteosa (DC.) D.Legrand & Kausel	EN
Angiosperms	Myrtaceae	Myrceugenia franciscensis (O.Berg) Landrum	EN
Angiosperms	Myrtaceae	Myrcia lineata (O.Berg) Nied.	EN
Angiosperms	Myrtaceae	Myrcia diaphana (O.Berg) N.Silveira	VU
Angiosperms	Myrtaceae	Siphoneugena kuhlmannii Mattos	VU
Angiosperms	Orchidaceae	Octomeria decumbens Cogn.	DD
Angiosperms	Orchidaceae	Epidendrum henschenii Barb.Rodr.	EN
Angiosperms	Orchidaceae	Neogardneria murrayana (Gardner ex Hook.) Schltr. ex Garay	EN
Angiosperms	Orchidaceae	Pabstia jugosa (Lindl.) Garay	EN
Angiosperms	Orchidaceae	Anathallis tigridens (Loefgr.) F.Barros & Barberena	VU
Angiosperms	Orchidaceae	Grandiphyllum divaricatum (Lindl.) Docha Neto	VU
Angiosperms	Orchidaceae	Habenaria achalensis Kraenzl.	VU
Angiosperms	Orchidaceae	Isabelia virginalis Barb.Rodr.	VU
Angiosperms	Orchidaceae	Octomeria chamaeleptotes Rchb.f.	VU
Angiosperms	Orchidaceae	Octomeria hatschbachii Schltr.	VU
Angiosperms	Orobanchaceae	Esterhazya caesarea (Cham. & Schltdl.) V.C.Souza	VU
Angiosperms	Piperaceae	Peperomia itatiaiana Yunck.	EN
Angiosperms	Piperaceae	Piper scabrellum Yunck.	EN
Angiosperms	Poaceae	Poa bradei Pilg.	EN
Angiosperms	Poaceae	Agrostis longiberbis Hack. ex L.B. Sm.	EN
Angiosperms	Poaceae	Chusquea heterophylla Nees	EN
Angiosperms	Primulaceae	Myrsine villosissima Mart.	EN
Angiosperms	Rubiaceae	Hindsia glabra K.Schum.	EN
Angiosperms	Rubiaceae	Manettia pauciflora Dusén	EN
Angiosperms	Rubiaceae	Rudgea insignis Müll.Arg.	VU
Angiosperms	Scrophulariaceae	Buddleja speciosissima Taub.	VU
Angiosperms	Smilacaceae	Smilax lappacea Willd.	EN
Angiosperms	Smilacaceae	Smilax muscosa Toledo	VU
Angiosperms	Symplocaceae	Symplocos neglecta Brand	CR
Angiosperms	Symplocaceae	Symplocos corymboclados Brand	EN
Angiosperms	Symplocaceae	Symplocos itatiaiae Wawra	EN
Angiosperms	Velloziaceae	Barbacenia gounelleana Beauverd	EN
Angiosperms	Violaceae	Viola gracillima A.St.-Hil.	EN
Angiosperms	Xyridaceae	Xyris fusca L.A.Nilsson	EN
Angiosperms	Xyridaceae	Xyris wawrae Heimerl	EN
Angiosperms	Xyridaceae	Xyris stenophylla L.A.Nilsson	VU
Gymnosperms	Araucariaceae	Araucaria angustifolia (Bertol.) Kuntze	EN
Ferns	Aspleniaceae	Asplenium castaneum Schltdl. & Cham.	EN
Ferns	Dicksoniaceae	Dicksonia sellowiana Hook.	EN
Ferns	Dryopteridaceae	Polystichum bradei Rosenst	EN
Ferns	Polypodiaceae	Grammitis fluminensis Fée	EN
Ferns	Polypodiaceae	Lellingeria brasiliensis (Rosenst.) Labiak	VU
Ferns	Polypodiaceae	Lellingeria tamandarei (Rosenst.) A.R.Sm. & R.C.Moran	EN
Ferns	Pteridaceae	Doryopteris rediviva Fée	VU
Ferns	Pteridaceae	Jamesonia brasiliensis Christ	EN
